# Supplementary material for: Can a simulation-based training program impact the use of evidence based routine practices at birth? Results of a hospital-based cluster randomized trial in Mexico
Source: PLoS One. 2017 Mar 20;12(3):e0172623. doi: 10.1371/journal.pone.0172623 (PMC5358738; doi:10.1371/journal.pone.0172623)
Supplement: S1 Dataset — (XLSX) [file pone.0172623.s004.xlsx]

## Sheet: Sheet1
folio del hospital	folio del hospital	Par Control/Intervencion	Grupo de Intervencion	etapa de seguimiento	numero id	hora	especifique las libreta(s) o documento(s) de donde se obtuvo la informacion: 1	especifique las libreta(s) o documento(s) de donde se obtuvo la informacion: 2	especifique las libreta(s) o documento(s) de donde se obtuvo la informacion: 3	especifique las libreta(s) o documento(s) de donde se obtuvo la informacion: 4	especifique las libreta(s) o documento(s) de donde se obtuvo la informacion: 5	especifique las libreta(s) o documento(s) de donde se obtuvo la informacion: 6	especifique las libreta(s) o documento(s) de donde se obtuvo la informacion: 7	especifique las libreta(s) o documento(s) de donde se obtuvo la informacion: 8	especifique las libreta(s) o documento(s) de donde se obtuvo la informacion: 9	especifique las libreta(s) o documento(s) de donde se obtuvo la informacion: 10	direccion del hospital	nombre del hospital general	nivel del hospital	numero total de pacientes en el servicio de tococirugia y ginecologia atendidas	numero total de pacientes en el servicio de tococirugia y ginecologia atendidas	numero total de pacientes en el servicio de tococirugia y ginecologia atendidas	numero total de pacientes en el servicio de tococirugia y ginecologia atendidas	numero total de pacientes en el servicio de tococirugia y ginecologia atendidas	numero total de pacientes en el servicio de tococirugia y ginecologia atendidas	numero total de pacientes en el servicio de tococirugia y ginecologia atendidas	numero total de pacientes en el servicio de tococirugia y ginecologia atendidas	numero total de pacientes en el servicio de tococirugia y ginecologia atendidas	numero total de pacientes en el servicio de tococirugia y ginecologia atendidas	numero total de pacientes en el servicio de tococirugia y ginecologia atendidas	numero total de pacientes en el servicio de tococirugia y ginecologia atendidas	numero total de pacientes en el servicio de tococirugia y ginecologia atendidas	numero total de pacientes en el servicio de tococirugia y ginecologia atendidas	numero total de pacientes en el servicio de tococirugia y ginecologia atendidas	numero total de pacientes en el servicio de tococirugia y ginecologia atendidas	numero total de pacientes en el servicio de tococirugia y ginecologia atendidas	numero total de pacientes en el servicio de tococirugia y ginecologia atendidas	numero de unidades de referencia	nombre del hospital de referencia: 1	distancia al hospital de referencia en kilometros: 1	tiempo que se tarda en llegar al hospital de referencia en vehiculo: 1	nombre del hospital de referencia: 2	distancia al hospital de referencia en kilometros: 2	tiempo que se tarda en llegar al hospital de referencia en vehiculo: 2	nombre del hospital de referencia: 3	distancia al hospital de referencia en kilometros: 3	tiempo que se tarda en llegar al hospital de referencia en vehiculo: 3	nombre del hospital de referencia: 4	distancia al hospital de referencia en kilometros: 4
01010101	1010101	11	Intervención	Basal	1		LIBRETAS DE EXPULSION	LIBRETAS DE QUIROFANO	LIBRETA DE PUESTO DE SANGRADO	LIBRETAS DE TRABAJO SOCIAL	ARCHIVOS DE ESTADISTICA	ARCHIVOS DE ESPIDEMIOLOGIA	EXPEDIENTES CLINICOS	CERTIFICADOS DE DEFEUNCION			AV INSURGENTES S N COL. EJIDAL SAN FELIPE DEL PROGRESO	HOSPITAL GENERAL SAN FELIPE DEL PROGRESO	segundo nivel	398	403	482	367	325	243	7		8		9		10		11		12			HOSPITAL GENERAL DE ATLACOMULCO	13	12	CENTRO MEDICO LICENCIADO ADOLFO LOPEZ MATEOS	60 KM	65	NICOLAS SAN JUAN	60 KM	90	INSTITUTO MATERNO INFANTIL DEL ESTADO DE MEXICO CON UNIDADES HOSPITALARIAS HOSPI	80 KM
01010101	1010101	11	Intervención	4 meses	1	09:30	LIBRETAS DE PARTO	LIBRETA DE EGRESO DE TOCOCIRUGIA	ARCHIVOS DE ESTADISTICA								AV INSURGENTES S/N SAN FELIPE DEL PROGRESO	HOSPITAL GENERAL DE SAN FELIPE DEL PROGRESO	segundo nivel	261	267	281	275			3		4		5		6						5	MATERNO INFANTIL MONICAPRETELYNI	99	90	HOSPITAL DE LA MUJER EN TOLUCA	NO ESPECIFICO	90	HOSPITRAL GENERALDE ATLACOMULCO	20 MINUTOS		HOSPITAL INFANTIL TOLUCA	NO ESPECIFICO
01010101	1010101	11	Intervención	8 meses	1	12:00	CERTIFICADOS DE DEFUNCION	CERTIFICADOS DE MUERTE FETAL	LIBRETA DE REFERENCIAS DE TRABAJO SOCIAL	LIBRETA DE INGRESOS A TOCOCIRUGIA	INFORMES DE ESTADISTICA	INFORMES MENSUALES DE COMPLICACIONES OBSTETRICAS SUBDIRECCION MEDICA	EXPEDIENTES CLINICOS	BASE DE DATOS DE CERTIFICADOS DE NACIMIENTO			AV INSURGENTES SN COLONIA EJIDAL SAN FELIPE DEL PROGRESO ESTADO DE MEXICO	HOSPITAL GENERAL SAN FELIPE DEL PROGRESO	primer nivel	275	251	268	278	251		6	2011	7	2011	8	2011	9	2011	10	2011			4	HOSPITAL GENERAL DE ATLACOMULCO	15	15	INSTITUTO MATERNO INFANTIL DEL ESTADO DE MEXICO	70 KM	60	HOSPITAL DE PERINATOLOGIA MONICA PRETILINI	70 KM	60	HOSPITAL GENERAL DR NICOLAS SAN JUAN	70 KM
01010101	1010101	11	Intervención	12 meses	1	10:00	REGISTROS DE TRABAJO SOCIAL	REGISTROS DE ESTADISTICA	REGISTROS DE QUIRÃ“FANO	REGISTROS DE PARTOS	REGISTROS DE UCIA	REGISTROS DE UCIN	REGISTROS DE TRANSFUSIONES SANGUINEAS	CERTIFICADOS DE NACIMIENTO	CERTIFICADOS DE DEFUNCIÃ“N	EXPEDIENTES CLÃNICOS	AV. INSURGENTES S/N COL EJIDAL SAN FELIPE DEL PROGRESO, ESTADO DE MÃ‰XICO	HOSPITAL GENERAL SAN FELIPE DEL PROGRESO	primer nivel	225	251	228	253	270	245	10	2011	11	2011	12	2011	1	2012	2	2012	3	2012	3	HOSPITAL PARA EL NIÃ‘O EN TOLUCA	100	60	HOSPITAL MATERNO-INFANTIL MÃ“NICA PRETELINI		60	HOSPITAL IMIEM EN TOLUCA		60
01020202	1020202	11	Control	Basal	1		LIBRETAS DE EXPULSION	LIBRETA DE QUIROFANO	LIBRETA DE BANCO DE SANGRE	LIBRETAS DE TRABAJO SOCIAL	ARCHIVO DE ESTADISTICA	EXPEDIENTES CLINICOS	CERTIFICADOS DE DEFUNCION				CARRETERA A LUVIANOS KM 1 COL SANCHEZ TEJUPILCO EDO DE MEXICO	HOSPITAL GENERAL DE TEJUPILCO MIGUEL HIDALGO Y COSTILLA BICENTENARIO	segundo nivel	216	211	247	214	236	226	7	2010	8	2010	9	2010	10	2010	11	2010	12	2010	5	HOSPITAL PARA LA MUJER	100	120	HOSPITAL MATERNO PERINATAL MONICA PRELLENINI	100 KM	120	HOSPITAL DR NICOLAS SAN JUAN	115 KM	140	HOSPITAL PARA EL NIÃ‘O	100 KM
01020202	1020202	11	Control	4 meses	1	11:00	LIBRETAS DE ENFERMERIA	LIBRETAS DE PARTOS	LIBRETA DE REGISTRO DE RECIEN NACIDO	ARCHIVO DE ESTADISTICA	LIBRETA DE BANCO DE SSNGRE	LIBRETA DE LA UCI	LIBRETA DE LA UCIN					HOSPITAL GENERAL DE TEJUPILCO	primer nivel	180	223	250	227	37		4		5		6		7		8				3	HOSPITAL PERINATAL TOLUCO	99	180	HOSPITAL DE LA MUJER TOLUCA	NO SABE		HOSPITAL GENERAL VALLE DE BRAVO	NO SABE	120	HOSPITAL GENERAL IXTAPAN DE LA SAL	NO SABE
01020202	1020202	11	Control	8 meses	1	14:00	ARCHIVOS ELECTRONICOS DE ESTADISTICAS	CERTIFICADOS DE DEFUNCION Y MUERTE FETAL	BITACORA DE REFERENCIAS	EXPEDIENTES CLINICOS	LIBRETA DE INGRESOS A UCI Y LIBRETA DE INGRESOS A UCIN	REQUISICIONES DE BANCO DE SANGRE	LIBRETA DE INGRESOS TOCOCIRUGIA	LIBRETA DE REGISTROS DE PARTOS	LIBRETA DE REGISTROS DE CESAREAS		CARRETERA TEJUPILCO LUVIANOS KM 1 COLONIA HIDALGO TEJUPILCO ESTADO DE MEXICO	HOSPITAL GENERAL TEJUPILCO MIGUEL HIDALGO Y COSTILLA BICENTENARIO	primer nivel	287	251	234	263	275	269	6	2011	7	2011	8	2011	9	2011	10	2011	11	2011	4	HOSPITAL PERINATAL MONICA PRETELINI EN TOLUCA	102	90	HOSPITAL DE GINECO OBSTETRICIA DEL IMIEM EN TOLUCA	1 HORA 30 MINUTOS	60	HOSPITAL GENERAL NICOLAS DE SAN JUAN EN TOLUCA	105 KM	120	HOSPITAL GENERAL DE VALLE DE BRAVO	62 KM
01020202	1020202	11	Control	12 meses	1	10:00	REGISTROS DE TRABAJO SOCIAL	REGISTROS DE ESTADISTICA	REGISTROS DE QUIRÃ“FANO	REGISTROS DE PARTOS	REGISTROS DE UCIA	REGISTROS DE UCIN	REGISTROS DE TRANSFUSIONES SANGUINEAS	CERTIFICADOS DE NACIMIENTO	CERTIFICADOS DE DEFUNCIÃ“N	CERTIFICADOS DE DEFUNCIÃ“N	CARRETERA A LUVIANOS KM. 1 COL SÃNCHEZ TEJUPILCO, EDO. DE MÃ‰XICO	HOSPITAL GENERAL DE TEJUPILCO "MIGUEL HIDALGO Y COSTILLA" BICENTENARIO	primer nivel	275	269	265	249	249	246	10	2011	11	2011	12	2011	1	2012	2	2012	3	2012	4	HOSPITAL DE LA MUJER DE TOLUCA	100	120	HOSPITAL MATERNO-INFANTIL MÃ“NICA PRETELINI		120	HOSPITAL GENERAL DR NICOLAS SAN JUAN		140	HOSPITAL DEL NIÃ‘O DE TOLUCA
01131313	1131313	9	Control	Basal	1		REGISTROS DE UCIN	REGISTROS DE UCI	REGISTROS DE PARTOS	TRABAJO SOCIAL	ESTADISTICA	CERTIFICADOS DE DEFUNCION					AV CUAUHTEMOC SN ESQUINA CANAL COL LA BOMBA CHALCO ESTADO DE MÃ‰XICO CP 56600	HOSPITAL GENERAL CHALCO	segundo nivel	439	404	440	417	440	318	4	2011	5	2011	6	2011	7	2011	8	2011	9	2011		MATERNO INFATIL AYOTZINGO	20	20	HOSPITAL GENERAL DE TEXCOCO	80 KM	60	HOSPITAL MATERNO INFANTIL LEONA VICTORIA	12 KM	15	HOSPITAL GENERAL DE XICO	40 KM
01131313	1131313	9	Control	4 meses	1		REGISTROS DE BANCO DE SANGRE	REGISTROS DE TRABAJO SOCIAL	EXPEDIENTES CLINICOS	CERTIFICADOS DE DEFUNCION	LIBRETAS DE QUIROFANO	LIBRETAS DE LABOR					AVENIDA CUAUHTEMOC SN ESQUINA CANAL COL LA BOMBA CHALCO ESTADO DE MEXICO	HOSPITAL GENERAL CHALCO	segundo nivel	200	182	230	154			10	2011	11	2011	12	2011	1	2012						MATERNO INFANTIL AYOTZINGO	20	20	HOSPITAL GENERAL DE TEXCOCO	80 KM	60	HOSPITAL MATERNO INFANTIL LEONA VICARIO	12 KM	15	HOSPITAL GENERAL DE XICO	40 KM
01131313	1131313	9	Control	8 meses	1	10:00	REGISTROS DE TRABAJO SOCIAL	REGISTROS DE UCIA	REGISTROS DE UCIN	REGISTROS DE QUIRÃ“FANO	REGISTROS DE PARTOS	REGISTROS DE ESTADISTICA	REGISTROS DE BANCO DE SANGRE	EXPEDIENTES CLINICOS	CERTIFICADOS DE NACIMIENTO	CERTIFICADOS DE DEFUNCIÃ“N	AV. CUAUHTÃ‰MOC S/N ESQUINA CANAL COL LA BOMBA CHALCO ESTADO DE MÃ‰XICO CP 56600	HOSPITAL GENERAL CHALCO	primer nivel	154	230	359	334	286	296	11	2011	12	2011	1	2012	2	2012	3	2012	4	2012	4	MATERNO-INFATIL AYOTZINGO	20	20	HOSPITAL GENERAL DE TEXCOCO		60	HOSPITAL MATERNO-INFANTIL LEONA VICTORIA		15	HOSPITAL GENERAL DE XICO
01131313	1131313	9	Control	12 meses	1	08:00	BASE DE DATOS DE RECURSOS HUMANOS	HOSPITAL GRAL CHALCO LIBRETA DE REGISTRO DE PACIENTES EN EXPULSION	LIBRETA DE REGISTRODE PE PACIENTES DE QUIROFANO	CERTIFICADOS DE DEFUNCION Y MUERTES FETALES	LIBRETA DE REFERENCIAS	LIBRETA DE EMERGENCIAS OBSTETRICAS	EXPEDIENTES CLINICOS	BASE DE DATOS DE ESTADÃSTICA E INFORMÃTICA	LIBRETAS DE INGRESOS Y EGRESOS UCIN Y UTIN		AVENIDA CUAUTEMOC S/N COLONIA EJIDAL, CHALCO DE DIAZ COVARRUBIAS CP 56600 ESTADO DE MÃ‰XICO	HOSPITAL GENERAL CHALCO	primer nivel	322	337	168	104	146	125	5	2012	6	2012	7	2012	8	2012	9	2012	10	2012		HOSPITAL MATERNO INFANTIL LEONA VICARIO	30	20	HOSPITAL MATERNO INFANTIL JOSEFA ORTIZ DE DOMINGUEZ		15	HOSPITAL MATERNO PERINATAL MÃ“NICA PRETELINNI TOLUCA	180 KM
01161616	1161616	9	Intervención	Basal	1		LIBRETA DE REGISTRO DE LA UCI	LIBRETA DE REGISTRO DE LA UCIN	LIBRETA DE REGISTRO DE TRABAJO SOCIAL	REGISTROS DE ESTADISTICA	REGISTROS DE PARTOS	REGISTROS DE CESAREAS					AV. DEL PEÃ‘ON ESQUINA QUETZALLI MZ 400 LOTE 1 BARRIO CANTEROS CHIMALHUACÃN E	HOSPITAL GENERAL DE CHIMALHUACAN	segundo nivel	464	439	478	451	378	340	4	2011	5	2011	5	2011	6	2011	7	2011	8	2011		MATERNO-INFANTIL CHIMALHUACAN	5	15	HOSPITAL GENERAL DE LAS AMERICAS	25 KM	30	HOSPITAL GENERAL LA PERLA	25 KM	30	HOSPITAL GENERAL GUSTAVO BAZ PRADA	15 KM
01161616	1161616	9	Intervención	4 meses	1		REGISTROS DE LA UCLA	REGISTROS DE TRABAJO SOCIAL	EXPEDIENTES CLINICOS	CERTIFICADOS DE DEFUNCION	REGISTROS DE LABOR	LIBRETAS DE QUIROFANO					AV DEL PEÃ‘ON ESQUINA QUETZALLI MZ 400 LT 1 BARRIO CANTEROS CHIMALHUACAN ESTADO DE MEXICO	HOSPITAL GENERAL DE CHIMALHUACAN	segundo nivel	371	291	244	243			10	2011	11	2011	12	2011	1	2012						HOSPITAL MATERNO INFANTIL CHIMALHUACAN	5	15	HOSPITAL GENERAL DE LAS AMERICAS	25 KM	30	HOSPITAL GENERAL LA PERLA	25 KM	30	HOSPITAL GENERAL GUSTAVAO BAZ PRADA	15 KM
01161616	1161616	9	Intervención	8 meses	1	10:00	REGISTROS DE TRABAJO SOCIAL	REGISTROS DE UCIN	REGISTROS DE UCIA	REGISTROS DE QUIRÃ“FANO	REGISTROS DE PARTOS	REGISTROS DE ESTADISTICA	REGISTROS DE BANCO DE SANGRE	EXPEDIENTES CLINICOS	CERTIFICADOS DE NACIMIENTO	CERTIFICADOS DE DEFUNCIÃ“N	CARRETERA CHALCO/SANTA CATARINA AYOTZINGO S/N CHALCO DE DÃAZ COVARRUBIAS, ESTADO DE MÃ‰XICO	HOSPITAL GENERAL DE CHIMALHUACAN	primer nivel	244	243	267	235	249	193	12	2011	1	2012	2	2012	3	2012	4	2012	5	2012	4	MATERNO-INFANTIL CHIMALHUACÃN	5	10	HOSPITAL GENERAL DE LAS AMÃ‰RICAS		30	HOSPITAL GENERAL LA PERLA		30	HOSPITAL GENERAL GUSTAVO BAZ PRADA
01161616	1161616	9	Intervención	12 meses	1	10:00	BITACORA DE TRABAJO SOCIAL REFERENCIAS Y CONTRA REFERENCIAS	BITACORA DE CONTROL DE ATENCION DE PARTOS	BITACORA DE INGRESOS Y EGRESOS DE UCIN	ARCHIVO CLINICO	ESTADISTICA SISTEMAS DE INFORMACION	CARPETA DE DEFUNCIONES	INFORMES DE MORBILIDAD HOSPITALARIA	CONCENTRADO DE CERTIFICADOS DE DEFUNCION	LIBRETA DE SOLICITUDES EN LABORATORIO CLINICO		AVENIDA PEÃ‘ON ESQ QUETZALLI MANZANA 400 LOTE 1 BARRIO CANTEROS CHILMAHUACAN	HOSPITAL GENERAL DE CHILMAHUACAN	segundo nivel	193	220	203	226	248	264	5	2012	6	2012	7	2012	8	2012	9	2012	10	2012	3	HOSPITAL LA PERLA NEZAHUALCOYOTL	40	20	HOSPITAL MATERNO INFANTIL VICENTE GUERRERO CHIMALHUACAN		15	HOSPITAL GENERAL BAZ PRADA EN NEZAHUALCOYOLT	40	30
01171717	1171717	10	Control	Basal	1	08:00	BASE DE DATOS DE LA PANTALLA DEL PERSONAL	EXPEDIENTES CLINICOS	CERTIFICADOS DE DEFUNCION	CERTIFICADOS DE NACIMIENTOS	LIBRETA DE SALA DE LABOR	LIBRETA DE TOCOQUIRURGICA	LIBRETA DE REGISTRO DE REFERENCIAS	REQUISICIONES DE BANCO DE SANGRE Y LIBRETA DE EGRESOS DE CONCENTRADOS ERTIROCITA	LIBRETA DE INGRESOS A UCI UCIN Y TERAPIA INTENSIVA DE NEONATOS INFECTOCONTAGIOS		CARRETERA CHALCO SANTA CATARINA AYOTZINGO S N CHALCO DE DIAZ COVARRUBIAS ESTAD	HOSPITAL MATERNO INFANTIL JOSEFA ORTÃZ DE DOMINGUEZ	primer nivel	460	484	464	465	471	455	4	2011	5	2011	6	2011	7	2011	8	2011	9	2011	4	HOSPITAL GENERAL DE CHALCO	15	15	HOSPITAL MUNICIPAL LEONA VICARIO DE IXTAPALUCA	30 KM	30	HOSPITAL DE PERINATOLOGIA MONICA PETRELINI EN TOLUCA	180 KM	180	INSTITUTO NACIONAL DE PERINATOLOGIA EN EL DF	150 KM
01171717	1171717	10	Control	4 meses	1		REGISTRO DE BANCO DE SANGRE	REGISTRO DE TRABAJO SOCIAL	REGISTRO DE ESTADISTICA	REGISTRO DE EXPULCION	ESPEDIENTE CLINICO	CERTIFICADO DE DEFUNCION					CARRETERA CHALCO/SANTA CATARINA AYOTZINGO S/N CHALCO DE DÃAZ COVARRUBIAS, ESTADO DE MÃ‰XICO	HOSPITAL MATERNO-INFANTIL JOSEFA ORTÃZ DE DOMÃNGUEZ	primer nivel	176	127	174	321			10	2011	11	2011	12	2011	1	2012						HOSPITAL GENERAL DE CHALCO	15	15	HOSPITAL MUNICIPAL LEONA VICARIO DE IXTAPALUCA		30	HOSPITAL DE PERINATOLOGIA MÃ“NICA PETRELINI EN TOLUCA	180 KM	180	INSTITUTO NACIONAL DE PERINATOLOGIA EN EL DF	150 KM
01171717	1171717	10	Control	8 meses	1	10:00	REGISTROS DE TRABAJO SOCIAL	REGISTROS DE UCIN	REGISTROS DE UCIA	REGISTROS DE QUIRÃ“FANO	REGISTROS DE PARTOS	REGISTROS DE ESTADISTICA	REGISTROS DE BANCO DE SANGRE	EXPEDIENTES CLINICOS	CERTIFICADOS DE NACIMIENTO	CERTIFICADOS DE DEFUNCIÃ“N	CARRETERA CHALCO/SANTA CATARINA AYOTZINGO S/N CHALCO DE DÃAZ COVARRUBIAS, ESTADO DE MÃ‰XICO	HOSPITAL MATERNO-INFANTIL JOSEFA ORTÃZ DE DOMÃNGUEZ	primer nivel	174	321	401	415	468	382	12	2011	1	2012	2	2012	3	2012	4	2012	5	2012	4	HOSPITAL GENERAL DE CHALCO	15	15	HOSPITAL MUNICIPAL LEONA VICARIO DE IXTAPALUCA		30	HOSPITAL DE PERINATOLOGIA MÃ“NICA PETRELINI EN TOLUCA		180	INSTITUTO NACIONAL DE PERINATOLOGIA EN EL DF
01171717	1171717	10	Control	12 meses	1	08:00	BASE DE DATOS DE LAPLANTILLA DEL PERSONAL EN RECURSOS HUMANOS	EXPEDIENTES CLINICOS	CERTIFICADOS DE DEFUNCION	CERTIFICADOS DE NACIMIENTOS	LIBRETA DE SALA DE LABOR	LIBRETA DE TOCO QUIRURGICA	LIBRETA DE REGISTROS DE REFERENCIAS	REQUISITOS DE BANCO DE SANGRE Y LIBRETAS DE SOLICITUDES DE CONCENTRADOS ERITROCITARIOS	LIBRETA DE INGRESOS A UCI UCIN Y UTIN DE NEONATOS E INFECTOLOGIA		CARRETERA CHALCO SANTA CATARINA AYOTZINGO SN CHALCO DE DIAZ COVARRUBIAS ESTADO DE MEXICO	HOSPITAL MATERNO INFANTIL CHALCO JOSEFA ORTIZ DE DOMINGUEZ	segundo nivel	381	399	468	523	559	497	5	2012	6	2012	7	2012	8	2012	9	2012	10	2012		HOSPITAL GENERAL DE CHALCO	15	15	HOSPITAL MUNICIPAL LEONA VICARIO DE IXTAPALUCA		30	HOSPITAL MATERNO INFANTIL MONICA PRETELINI EN TOLUCA	180	180	INSTITUTO NACIONAL DE PERINATOLOGIA EN EL DISTRITO FEDERAL	150
01191919	1191919	10	Intervención	Basal	1		LIBRETAS DE REFERENCIA	LIBRETAS DE SALA DE EXPULSION	LIBRETAS DE UTIN	CERTIFICADOS DE DEFUNCION	HOJAS DE NACIMIENTO	REGISTROS DE ESTADISTICA					AV EMILIANO ZAPATA SN BARRIO TRANSPORTISTAS MPIO DE CHIMALHUACÃN	HOSPITAL MATERNO INFANTIL VICENTE GUERRERO CHIMALHUACAN	primer nivel	4	391	264				7	2011	8	2011	9	2011								HOSPITAL GENERAL DE CHIMALHUACAN	5	15	HOSPITAL GENERAL GUSTAVO BAZ PRADA	15 KM	20	HOSPITAL GENERAL LA PERLA	25 KM	30	HOSPITAL GENERAL DE LAS AMÃ‰RICAS	25 KM
01191919	1191919	10	Intervención	4 meses	1		REVISION DE EXPEDIENTES CLINICO	CERTIFICADOS DE DEFUNCION	LIBRETAS PARTOS	LIBRETAS BANCO DE SANGRE	LIBRETAS TRABAJO SOCIAL						AV EMILIANO ZAPATA S N BARRIO TRANSPORTISTAS MPIO DE CHIMALHUACAN	HOSPITAL MATERNO-INFANTIL VICENTE GUERRERO CHIMALHUACAN	primer nivel	176	127	174	321			10	2011	11	2011	12	2011	1	2012						HOSPITAL GENERAL DE CHIMALHUACAN	5	15	HOSPITAL GENERAL GUSTAVO BAZ PRADA	25	30	HOSPITAL GENERAL LA PERLA	25	30	HOSPITAL GENERAL DE LAS AMERICAS	25
01191919	1191919	10	Intervención	8 meses	1	08:00	ARCHIVO CLÃNICO	SISTEMAS DE NACIMIENTOS (BASE DE DATOS)	BITACORA DE INGRESOS Y EGRESOS DE LABORATORIO CLÃNICO (CONCENTRADOS ERITROCITARIOS)	BITACORA DE RESGISTROS DE CIRUGÃA Y GINECOLOGÃA (QUIRÃ“FANO)	BITOCORA DE REFERENCIAS Y CONTRARREFERENCIAS DE TRABAJO SOCIAL	CERTIFICADOS DE DEFUNCIÃ“N					AVENIDA EMILIANO ZAPATA SIN NÃ™MERO COLONIA BARRIO TRANSPORTISTA CHIMALHUACAN ESTADO DE MEXICO	HOSPIAL MATENO INFANTIL VICENTE GUERRERO CHIMALHUACAN.	primer nivel	427	464	503	541	566	617	1	2012	2	2012	3	2012	4	2012	5	2012	6	2012	4	HOSPITAL GENERAL GUSTAVO BAZ PRADA.NEZAHUALCOYOLT	20	15	HOSPITAL GENERAL CHIMALHUACAN		15	HOSPITAL GENERAL DE CHALCO	30 KM	50	HOSPITAL GUADALUPE VICTORIA DE TEXCOCO	30 KM
01191919	1191919	10	Intervención	12 meses	1	10:00	BITACORA DE TRASLADOS Y REFERENCAS	BITACORA DE INGRESOS Y EGRESOS DE TRANSFUSION SANGUINEA	BITACORA DE CONTROL DE PARTOS	ESTADISTICA	ARCHIVO CLINICO	CONCENTRADO DE CERTIFICADOS DE DEFUNCION	BITACORA DE INGRESOS Y EGRESOS DE UCIN	SISTEMAS DE INFORMACION DE RECURSOS HUMANOS			AV EMILIANO ZAPATA SN NUMERO COLONIA BARRIO TRANSPORTISTA CHIMALHUACAN ESTADO DE MEXICO	HOSPITAL MATERNO INFANTIL VICENTE RAMON GUERRERO SALDAÃ‘A CHIMALHUACAN	segundo nivel	566	617	553	613	576	639	5	2012	6	2012	7	2012	8	2012	9	2012	10	2012	4	HOSPITAL GENERAL GUSTAVO BAZ PRADA NEZAHUALCOYOLT	7	15	HOSPITAL GENERAL DE CHIMALHUACAN		15	HOSPITAL GENERAL DE CHALCO	40	60	HOSPITAL GUADALUPE VICTORIA DE TEXCOCO	68
01212121	1212121	12	Control	Basal	1		LIBRETAS DE EXPULSION	LIBRETA DE QUIROFANO	LIBRETA DE PUESTO DE SANGRADO	LIBRETAS DE TRABAJO SOCIAL	ARCHIVO DE ESTADISTICA	EXPEDIENTES CLINICOS	CERTIFICADOS DE DEFUNCION				FRAY GREGORIO JIMENEZ DE LA CUENCA S N BARRIO SAN ANTONIO VALLE DE BRAVO	HOSPITAL GENERAL DE VALLE DE BRAVO	segundo nivel	143	180	144	130	201	160	7	2010	8	2010	9	2010	10	2010	11	2010	12	2010	5	HOSPITAL PARA LA MUJER	72	120	HOSPITAL MATERNO PERINATAL MONICA PRELLENINI	72 KM	120	HOSPITAL DR NICOLAS SAN JUAN	73 KM	135	HOSPITAL PARA EL NIÃ‘O	72 KM
01212121	1212121	12	Control	4 meses	1	08:00	LIBRETAS DE NEFERMERIA	LIBRETAS DE HOSPITALIZACION GINECOLOGIA	LIBRETA DE UCIN	LIBRETA DE UCI	LIBRETA DE LABORATORIO						AV FRAY GREGORIO JIMENEZ DE LA C BARRIO DE SAN ANTONIO	HOSPITAL GENERAL DE VALLE DE BRAVO	primer nivel	178	158	160	161	30		4		5		6		7		8				2	MONICA PRETELLINY TOLUCA	99		HOSPITAL DE LA MUJER TOLUCA	NO ESPECIFICO
01212121	1212121	12	Control	8 meses	1	13:30	ARCHIVO DE ESTADISTICAS	LIBRETA DE REGISTRO DE ENFERMERIA EN TOCOCIRUGIA	LIBRETA DE INGRESOS Y EGRESOS DE UCIN	LIBRETA DE REGISTROS DE TERAPIA INTERMEDIA DE ADULTOS	CERTIFICADOS DE DEFUNCION Y MUERTE FETAL	EXPEDIENTES ELECTRONICOS DE CERTIFICADOS DE NACIMIENTOS	EXPEDIENTES CLINICOS	LIBRETA DE TRABAJO SOCIAL DE REFERENCIAS Y CONTRAREFERENCIAS	HOJAS DE SOLICITUD Y ENTREGA DE BANCO DE SANGRE		AVENIDA FRAY GREGORIO JIMENEZ DE LA CUENCA SN BARRIO DE SAN ANTONIO MUNICIPIO DE	HOSPITAL GENERAL DE VALLE DE BRAVO	primer nivel	140	156	137	176	172	133	5	2011	6	2011	7	2011	8	2011	9	2011	10	2011	3	HOSPITAL MATERNO PERINATAL MONICA PRETELINI	87		DR NICOLAS SAN JUAN	90	45	HOSPITAL DEL NIÃ‘O EN TOLUCA	87		HOSPITAL DR NICOLAS SAN JUAN	90
01212121	1212121	12	Control	12 meses	1	10:00	REGISTROS DE TRABAJO SOCIAL	REGISTROS DE ESTADISTICA	REGISTROS DE QUIRÃ“FANO	REGISTROS DE PARTOS	REGISTROS DE UCIA	REGISTROS DE UCIN	REGISTROS DE TRANSFUSIONES SANGUINEAS	CERTIFICADOS DE NACIMIENTO	CERTIFICADOS DE DEFUNCIÃ“N	EXPEDIENTES CLÃNICOS	FARY GREGORIO JIMÃ‰NEZ DE LA CUENCA BARRIO SAN ANTONIO, VALLE DE BRAV	HOSPITAL GENERAL DE VALLE DE BRAVO	primer nivel							10	2011	11	2011	12	2011	1	2012	2	2012	3	2012		HOSPITAL PARA LA MUJER			HOSPITAL MATERNO-PERINATAL MÃ“NICA PRELLENINI			HOSPITAL GENERAL DR. NICOLÃS SAN JUAN			HOSPITAL PARA EL NIÃ‘O DE TOLUCA
01232323	1232323	12	Intervención	Basal	1		LIBRETAS DE PARTO	LIBRETA DE CIRUGIAA	INFORMES DE ESTADISTICA	LIBRETAS DE TRABAJO SOCIAL Y BIBLIORATOS DONDE GUARDAN LA HOJA DIARIA DE TRABAJO							CIRCUITO VIAL JORGE JIMENEZ CANTU SN COL LA S MERCEDES ATLACOMULCO DE FABELA ED	HOSPITAL GENERAL ATLACOMULCO	primer nivel	285	295	341	329	326	305	7	2010	8	2010	9	2010	10	2010	11	2010	12	2010	3	HOSPITAL MATERNO PERINATAL MONICA PRETELINI	65	35	HOSPITAL GENERAL DR. NICOLAS SAN JUAN	60 KM	30	CENTRO MEDICO ADOLFO LOPEZ MATEOS	60 KM	30
01232323	1232323	12	Intervención	4 meses	1	08:40	LIBRETAS DE PARTOS DE TOCOCIRIGIA	LIBRETAS DE CIRUGIAS DE QUIROFANO	LIBRETA DE INGRESOS Y EGRESOS DE TOCOCIRUGIA	ARCHIVOS EPIDEMIOLOGICOS DEL DEPARTAMENTO DE EPIDEMIOLOGIA							LIBRAMIENTO JORGE JIMENEZ CANTU S N MUNICIPIO DE ATLACOMULCO	HOSPITAL GENERAL DE ATLACOMULCO	segundo nivel	110	178	120				3		4		5								3	HOSPITAL DE LA MUJER EN TOLUCA	99	90	NICOLAS SAN JUAN TOLUCA	NO SABE	30	HOSPITAL MONICA PRETELIY EN TOLUCA	NO SABE	105	HOSPITAL SAN FELIPE DEL PROGRESO	NO SABE
01232323	1232323	12	Intervención	8 meses	1	12:00	LIBRETA DE REGISTRO DEL RECIEN NACIDO DE TOCOCIRUGIA	BASE DE DATOS DE ESTADISTICA	CETIFICADOS DE NACIMIENTO EN BASE DE DATOS ELECTRONICA	CERTIFICADOS DE DEFUNCION	LIBRETA DE REFERENCIAS DE TRABAJO SOCIAL	EXPEDIENTES CLINICOS	LIBRETA DE INGRESOS A UCIN Y UTIN				CIRCUITO JORGE JIMENEZ CANTU SN COLONIA LAS MERCEDES MUNICIPIO DE ATLACOMULCO ES	HOSPITAL GENERAL DE ATLACOMULCO	primer nivel	283	310	306	336	313	329	5	2011	6	2011	7	2011	8	2011	9	2011	10	2011		HOSPITAL PERINATAL MONICA PRETELINI EN TOLUCA	65	60	HOSPITAL GENERAL DR NICOLAS SAN JUAN EN TOLUCA	65 KM	60	INSTITUTO MATERNO INFANTIL DEL ESTADO DE MEXICO	65 KM	60
01232323	1232323	12	Intervención	12 meses	1	10:00	REGISTROS DE TRABAJO SOCIAL	REGISTROS DE ESTADISTICA	REGISTROS DE QUIRÃ“FANO	REGISTROS DE PARTOS	REGISTROS DE UCIA	REGISTROS DE UCIN	REGISTROS DE TRANSFUSIONES	CERTIFICADOS DE NACIMIENTO	CERTIFICADOS DE DEFUNCIÃ“N	EXPEDIENTES CLÃNICOS	HOSPITAL GENERAL ATLACOMULCO	LILIA LARA AGUILERA	primer nivel	329	315	348	318	314	314	10	2011	11	2011	12	2011	1	2012	2	2012	3	2012	3	MATERNO INFANTIL MÃ“NICA PRETELINI	50	40	HOSPITAL GENERAL NICOLÃS SAN JUÃN		40	HOSPITAL DE LA MUJER IMIEM		40
02030303	2030303	8	Control	Basal	1	15:00	LIBRETAS DE SALAS DE EXPULSION	LIBRETAS DE PROCEDIMIENTOS QUIRURGICOS	ARCHIVOS DE ESTADISTICA	HOJAS DE TRABAJO SOCIAL DE REFERENCIAS CONTRAREFERENCIAS Y TRANSFERENCIAS	HOJAS SOLICITUD DE PRODUCTOS SANGUINEOS	LIBRETA DE INGRESOS A UCIN	EXPEDIENTES CLINICOS	BITACORA DE CURSOS DE ENSEÃ‘AMZA			CARRETERA INTERNACIONAL SUR ORIENTE RANCHERIA CHICHIMA ACAPETAHUA COMITAN DE DOM	HOSPITAL MATERNO INFANTIL COMITAN	primer nivel	831	879	909				7	2011	8	2011	9	2011							4	HOSPITAL GENERAL DE COMITAN MARIA IGNACIA GANDULFO	10	5	HOSPITAL REGIONAL DR RAFAEL PASCASIO GAMBOA DE TUXTLA GUTIERREZ	139 KM	150	HOSPITAL PEDIATRICO DE TUXTLA GUTIERREZ	139 KM	150	HOSPITAL DE LAS CULTURAS DE SAN CRISTOBAL	88 KM
02030303	2030303	8	Control	4 meses	1	09:00	BITACORA DE RELACION DE PARTOS	BITACORA DE RELACION DE CIRUGIAS REALIZADAS	BITACORAS DE SISTEMA DE REFERENCIAS Y CONTRAREFERENCIAS EN EL DEPARTAMENTO DE SERVICIO SOCIAL	ARCHIVO CLINICO	SISTEMAS DE INFORMACION SAEH	SISTEMAS DE INFORMACION SINAC	REPORTES GERENCIALES	BITACORA DE CONTROL DE INGRESOS Y EGRESOS EN CUNEROS			CARRETERA INTERNACIONAL SUR ORIENTE RANCHERIA CHICHIMA ACAPETAHUA COMITAN DE DOMINGUEZ CHIAPAS	HOSPITAL MATERNO INFANTIL DE COMITAN DE DOMINGUEZ	segundo nivel	880	842	880	856	819		11	211	12	2011	1	2012	2	2012	3	2012			4	HOSPITAL GENERAL DE COMITAN MARIA IGNACIA GANDULFO	10	5	HOSPITAL REGIONAL DR RAFAEL PASCACIO GAMBOA DE TUXTLA GUTIERREZ		150	HOSPITAL PEDIATRICO DE TUXTLA GUTIERREZ		150	HOSPITAL DE LAS CULTURA DE SAN CRISTOBAL DE LAS CASAS
02030303	2030303	8	Control	8 meses	1	11:00	LIBRETA DE CONTROL DE PARTOS	BITACORA DE PROCEDIMIENTOS QUIRURGICOS	BITACORA DE INGRESOS Y EGRESOS DE UCIN	LIBRETA DE REFERENCIAS Y CONTRAREFERENCIAS DE TRABAJO SOCIAL	ARCHIVO CLINICO EXPEDIENTES	ESTADISTICA SISTEMAS DE INFORMACION SAEH	INFORMES DE MORBILIDAD HOSPITALARIA	CONCENTRADO DE CERTIFICADOS DE DEFUNCION	LIBRETA DE SOLICITUDES EN LABORATORIO CLINICO		Carretera Internacional, sur- oriente rancheria chichima acapetahua, ComitÃ¡n de DomÃ­nguez, Chiapas	HOSPITAL MATERNO INFANTIL COMITAN DE DOMINGUEZ	segundo nivel	819	806	813	849	749	783	3	2012	4	2012	5	2012	6	2012	7	2012	8	2012	4	HOSPITAL GENERAL DE COMITAN MARIA IGNACIA GANDULFO	10	5	HOSPITAL REGIONAL DR RAFAEL PASCASIO GAMBOA DE TUXTLA GUTIERREZ	139	210	HOSPITAL DE ESPECIALDIADES PEDIATRICAS TUXTLA GUTIERREZ	140	210	HOSPITAL DE LAS CULTURAS DE SAN CRISTOBAL DE LAS CASAS	88
02030303	2030303	8	Control	12 meses	1	09:00	CONCENTRADO DE MUERTES FETALES EPIDEMIOLOGÃA 2012	RECURSOS HUMANOS RELACIÃ“N DE TRABAJADORES	CONCENTRADOS DE TRANSFERENCIAS Y REFERENCIAS EN TRABAJO SOCIAL	BITACORA DE INGRESOS Y EGRESO CUNERO PATOLOGICO	CONCENTRADO DE DEFUNCIONES	ARCHIVO DE COORDINACION DE ENSELANAZA ENFERMERIA	SISTEMAS DE INFORMACIÃ“N EN DEPARTAMENTO DE CALIDAD	PROGRAMAS ESPECIALES SINAC	BITACORAS DE CONTROL EN EXPULSION Y QUIROFANO		CARRETERA INTERNACIONAL, SUR- ORIENTE RANCHERIA CHICHIMA ACAPETAHUA, COMITÃN DE DOMÃNGUEZ, CHIAPAS	HOSPITAL MATERNO - INFANTIL COMITÃN	primer nivel	783	807	806	872	765	713	8	2012	9	2012	10	2012	11	2012	12	2012	1	2013	4	HOSPITAL GENERAL DE COMITÃN MARIA IGNACIA GANDULFO	10	5	HOSPITAL REGIONAL DR RAFAEL PASCASIO GAMBOA DE TUXTLA GUTIERREZ		150	HOSPITAL PEDIÃTRICO DE TUXTLA GUTIERREZ	139 KM	150	HOSPITAL DE LAS CULTURAS DE SAN CRISTOBAL	88 KM
02040404	2040404	3	Control	Basal	1		LIBRETAS DEPARTO	LIBRETAS DE TRABAJO SOCIAL	LIBRETAS DE NEONATOS	CERTIFICADOS DE DEFUNCION	EXPEDIENTES CLINICOS						AV. 27 DE SEPTIEMBRE ESQUINA CALLE FRNACISCO JAVIER MINA	D. JUAN C CORZO	primer nivel	39	48	50	37	51	51	2		3		4		5		6		7			HOSPITAL REGIONAL DE TUXTLA GUTIERREZ	167	120	HOSPITAL REGIONAL DE TAPACHULA		150	HOSPITAL CIUDAD SALUD TAPACHULA	260 KM	150	HOSPITAL DE TERCER NIVEL PEDIATRICO TUXTLA GUTIERREZ	140 KM
02040404	2040404	3	Control	4 meses	1	08:00	ARCHIVOS DE ESTADISTICA	LIBRETA DE REFERENCIAS DE TRABAJO SOCIAL	LIBRETAS DE INGRESO Y EGRESO DE UCE Y UCIN	CERTIFICADOS DE DEFUNCION Y MUERTE FETAL	BITACORA DE CURSOS Y SESIONES DE ENSEÃ‘ANZA	HOJAS DE SOLICITUD DE PRODUCTOS SANGUINEOS	LIBRETAS DE RIGISTROS DE PARTOS	LIBRETAS DE PROCEDIMIENTOS QUIRURGICOS	EXPEDIENTES CLINICOS		CALLE FRANCISCO JAVIER MINA Y AVE 27 DE SEPTIEMBRE S N BARRIO LAS FLORES, TONALÃ	HOSPITAL GENERAL DR JUAN C CORZO	primer nivel	133	156	172	164	148	120	7	2011	8	2011	9	2011	10	2011	11	2011	12	2011	4	HOSPITAL REGIONAL PASCASIO GAMBOA TUXTLA GUTIERREZ	147	60	HOSPITAL GENERAL JUÃREZ DE ARRIAGA	23 KM	20	HOSPITAL REGIONAL DE TAPACHULA	210 KM	210	HOSPITAL DE ESPECIALIDADES PEDIÃTRICAS DE TUXTLA	150 KM
02040404	2040404	3	Control	8 meses	1	17:00	ARCHIVO CLÃNICO	SISTEMAS DE NACIMIENTOS BASE DE DATOS	BITACORA DE INGRESOS Y EGRESOS DE LABORATORIO CLÃNICO CONCENTRADOS ERITROCITARIOS	BITACORA DE RESGISTROS DE CIRUGÃA Y GINECOLOGÃA QUIRÃ“FANO	BITOCORA DE REFERENCIAS Y CONTRARREFERENCIAS DE TRABAJO SOCIAL	CERTIFICADOS DE DEFUNCIÃ“N	REPORTES GERENCIALES	BITACORA DE CURSOS DE CAPACITACIÃ“N	BITACORA DE INGRESOS Y EGRESOS DE NEONATOS UCI		CALLE FRANCISCO JAVIER MINA Y AVE 27 DE SEPTIEMBRE S/N, BARRIO LAS FLORES, TONALÃ CHIAPAS	HOSPITAL GENERAL DR JUAN C CORZO	primer nivel	120	135	277	423	594	750	12	2011	1	2012	2	2012	3	2012	4	2012	5	2012	4	HOSPITAL REGIONAL PASCASIO GAMBOA TUXTLA GUTIERREZ	147	60	HOSPITAL GENERAL JUÃREZ DE ARRIAGA		20	HOSPITAL REGIONAL DE TAPACHULA	210 KM	210	HOSPITAL DE ESPECIALIDADES PEDIÃTRICAS DE TUXTLA
02040404	2040404	3	Control	12 meses	1	10:00	BITACORA DE TRABAJO SOCIAL REFERENCIAS Y CONTRA REFERENCIAS	BITACORA DE UCIN REGISTROS DE INGRESOS Y EGRESOS	CONTROL DE CURSOS EN LA LIBRETA DE EL DEPARTAMENTO DE ENSEÃ‘ANZA	BITACORA DE SOLICITUD DE HEMODERIVADOS EN BANCO DE SANGRE	BITACORA DE REGISTROS DE PARTOS Y LEGRADOS	BITACORA DE REGISTROS DE CIRUGIAS	SISTEMAS DE INFORMACION SAEH	ARCHIVO CLINICO EXPEDIENTES	REVISION DE HOJAS DE EGRESOS Y CERTIFICADOS DE DEFUNCION EN ESTADISTICA		AVENIDA 27 DE SEPTIEMBRE ESQUINA CALLE FRANCISCO JAVIER MINA BARRIO LAS FLORES TONALA CHIAPAS	DR JUAN C CORZO		750	165	164	180	195	226	5	2012	6	2012	7	2012	8	2012	9	2012	10	2012	4	HOSPITAL REGIONAL PASCACIO GAMBOA TUXTLA GUTIERREZ CHIAPAS	147	60	HOSPITAL GENERAL JUAREZ DE ARRIAGA	23	20	HOSPITAL REGIONAL DE TAPACHULA	210	210	HOSPITAL DE EPSECIALIDADES PEDIATRICA TUXTLA GUTIERREZ CHIAPAS	150
02050505	2050505	3	Intervención	Basal	1		LIBRETAS PARTOS	LIBRETAS QUIROFANO	ESTADISTICA	REGISTROS DE RECURSOS HUMANOS	ARCHIVO HOSPITALARIO	EXPEDIENTES CLINICOS	CERTIFICADO DE DEFUNCION	REGISTROS DE TRABAJO SOCIAL			CALZADA JUAN HERNÃNDEZ ZARCO SN BARRIO HOSPITAL YAJALON CHIS	HOSPITAL GENERAL DE YAJALON CHIS	primer nivel	130	112	119	124	118	118	2		3		4		5		6		7		5	HOSPITAL DE LA MUJER Y DEL NIÃ‘O EN VILLAHERMOSA TABASCO	200	180	HOSPITAL DE LAS CULTURAS SAN CRISTOBAL DE LAS CASAS	180 KM	180	HOSPITAL REGIONAL SAN CRISTOBAL DE LAS CASAS	180 KM	180	HOSPITAL GENERAL PASCASIO GAMBOA	250 KM
02050505	2050505	3	Intervención	4 meses	1	09:00	BITACORA DE REFERENCIAS DE TRABAJO SOCIAL	LIBRETA DE REGISTROS DE PARTO	PROGRAMA SINAC	EXPEDIENTES CLINICOS	REGISTROS DE ESTADISTICA	LIBRETA DE SOLICITUD DE PRODUCTOS SANGUINEOS	BITACORA DE REGISTROS DE PARTOS Y LUI	BITACORA DE CIRUGIAS REALIZADAS	BITACORA DE CUNEROS PATOLOGICOS		CALZADA MARIA HERNANDEZ ZARCO SIN NUMERO	HOSPITAL GENERAL DE YAJALON	primer nivel	73	85	88	98	107	90	5	2011	6	2011	7	2011	8	2011	9	2011	10	2011		HOSPITAL REGIONAL DE LA MUJER SAN CRISTOBAL DE LAS CASAS	136	180	HOSPITAL DE LA MUJER VILLAHERMOSA TABASCO	157 KMS	180	IMSS OCOSINGO	48 KMS	105	HOSPITAL REGIONAL DE TUXTLA DR PASCASIO GAMBOA	204 KMS
02050505	2050505	3	Intervención	8 meses	1	11:00	BITACORA DE CONTROL DE REFERENCIAS EN TRABAJO SOCIAL	SOLICITUDES Y ENTREGAS DE COMPONENTES SANGUINEOS EN BANCO DE SANGRE	BITACORA DE CONTROL DE CURSOS REALIZADOS EN JEFATURA DE ENSEÃ‘ANZA	BITACORA DE QUIROFANO CONTRO DE CIRUGÃAS REALIZADAS	SISTEMAS DE IN FORMACIÃ“N DE NACIMIENTOS	BITACORAS DE LABOR CONTROL DE PARTOS	CERTIFICADOS DE DEFUNCIÃ“N	ARCHIVO CLINICO			CALZADO MARIA HERNÃNDEZ ZARCO SIN NÃšMERO	HOSPITAL GENERAL YAJALON	segundo nivel	122	108	125	117	132	139	1	2012	2	2012	3	2012	4	2012	5	2012	6	2012	4	HOSPITAL REGIONAL DE LA MUJER SAN CRISTÃ“BAL DE LAS CASAS	136	240	HOSPITAL DE LA MUJER (VILLAHERMOSA .TABASCO)	157	180	IMSS OCOSINGO	48	130	HOSPITAL REGIONAL DE TUXTLA DR.PASCASIO GAMBOA	204
02050505	2050505	3	Intervención	12 meses	1	9:00	LIBRETA DE QUIROFANO	LIBRETA PARTOS 2012	LIBRETA DE EGRESOS UCE	LIBRETA DE REFERENCIA TRABAJO SOCIAL.	EXPEDIENTES CLÃNICOS	CERIFICADOS DE DEFUNCIÃ“N	PROGRAMA SINAC	LIBRETA DE SOLICITUD DE PRODUCTOS SANGUÃNEOS	REGISTROS DE ESTADÃSTICA		CALZADA JUANA HERNÃNDEZ ZARCO S/N C.P. 29930 , YAJALON CHIAPAS	HOSPITAL GENERAL YAJALON	segundo nivel	117	135	139	166	154	157	4	2012	5	2012	6	2012	7	2012	8	2012	9	2012	8	HOSPITAL REGIONAL DE LA MUJER SAN CRISTÃ“BAL DE LAS CASAS	136	180	HOSPITAL REGIONAL DE OCOSINGO	48 KILOMETROS	105	IMSS OCOSINGO	48 KILOMETROS	105	HOSPITAL DE ALTA ESPECIALIDAD DE LA MUJER (VILLAHERMOSA .TABASCO)	157 KILOMETROS
02060606	2060606	4	Control	Basal	1		LIBRETAS DE PARTOS	LIBRETAS DE CIRUGIAS	INFORMES DE ESTADISTICA	LIBRETAS DE TRABAJO SOCIAL Y BIBLIORATOS DONDE GUARDAN LA HOJA DIARIO DE TRABAJO							CALLE CENTRAL NORTE NO 63 BARRIO LOS PAZITOS LAS MARGARITAS CHIS	HOSPITAL INTEGRAL LAS MARGARITAS	primer nivel	103	114	112	114	98	84	7	2010	8	2010	9	2010	10	2010	11	2010	12	2010		HOSPITAL GENERAL COMITAN MARIA IGNACIA GANDULFO	20	15	HOSPITAL MATERNO INFANTIL BELIZARIO DOMINGUEZ DE COMITAN	22 KM	20	HOPSITAL REGIONAL PASCASIO GAMBOA EN TUXTLA GUTIERREZ	200 KM	165	HOSPITAL PEDIATRICO DE ALTA ESPECIALIDAD EN TUXTLA GITIERREZ	410 KM
02060606	2060606	4	Control	4 meses	2		SISTEMAS DE INFORMACION SAEH	SISTEMAS DE INFORMACION SINAC	ARCHIVO CLINICO	BITACORA DE CONTROL DE CIRUGAS REALIZADAS	BITACORA DE CONTROL DE PARTOS ATENDIDOS	BITACORA DE REFERENCIA DE TRABAJO SOCIAL	SISTEMA DE CONTROL DE MEDICAMENTOS				CALLE CENTRAL NORTE NÃšMERO 63. BARRIO LOS POZITOS. LAS MARGARITAS. CHIAPAS.	HOSPITAL INTEGRAL LAS MARGARITAS	segundo nivel	186	140	140	140	152	166	11	2011	12	2011	1	2012	2	2012	3	2012	4	2012	8	HOSPITAL MATERNO INFANTIL DE COMITAN DE DOMÃNGUEZ	18	30	HOSPITAL MARIA IGNACIO GANDULFO GENERAL EN COMITAN DE DOMÃNGUEZ	18	30	HOSPITAL RAFAEL PASCACIO GAMBOA TUXTLA GTZ	170	180	HOSPITAL PEDIATRICO DE TUXTLA GTZ	165
02060606	2060606	4	Control	8 meses	1		SISTEMAS DE INFORMACION SAEH	SISTEMAS DE INFORMACION SINAC	ARCHIVO CLINICO	BITACORA DE CONTROL DE CIRUGAS REALIZADAS	BITACORA DE CONTROL DE PARTOS ATENDIDOS	BITACORA DE REFERENCIA DE TRABAJO SOCIAL	SISTEMA DE CONTROL DE MEDICAMENTOS				CALLE CENTRAL NORTE NÃšMERO 63. BARRIO LOS POZITOS. LAS MARGARITAS. CHIAPAS.	HOSPITAL INTEGRAL LAS MARGARITAS	segundo nivel	186	140	140	140	152	166	11	2011	12	2011	1	2012	2	2012	3	2012	4	2012	8	HOSPITAL MATERNO INFANTIL DE COMITAN DE DOMÃNGUEZ	18	30	HOSPITAL MARIA IGNACIO GANDULFO GENERAL EN COMITAN DE DOMÃNGUEZ		30	HOSPITAL RAFAEL PASCACIO GAMBOA TUXTLA GTZ	170	180	HOSPITAL PEDIATRICO DE TUXTLA GTZ	165
02060606	2060606	4	Control	12 meses	1	10:00	BITACORA DE SALA DE LABOR RELACION DE PARTOS	BITACORA DE QUIROFANO RELACION DE CIRUGAS REALIZADAS	SISTEMA DE INFORMACION SAEH	SISTEMA DE INFORMACIN SINAC	BITACORA DE REFERENCIA DE TRABAJO SOCIAL	SISTEMA DE INFORMACION DE CONTROL DE MEDICAMENTOS	ARCHIVO CLINICO	LIBRETA DE INFORMACION DE LABORATORIO			CALLE CENTRAL NORTE NÃšMERO 63. BARRIO LOS POZITOS. LAS MARGARITAS. CHIAPAS.	HOSPITAL INTEGRAL LAS MARGARITAS		186	140	140	152	166	160	11	2011	12	2011	1	2012	2	2012	3	2012	4	2012	8	HOSPITAL MATERNO INFANTIL DE COMITAN DE DOMÃNGUEZ	18	20	HOSPITAL MARIA IGNACIO GANDULFO GENERAL EN COMITAN DE DOMÃNGUEZ		20	HOSPITAL RAFAEL PASCACIO GAMBOA .TUXTLA GTZ.		180	HOSPITAL PEDIATRICO DE TUXTLA GUTIERREZ
02070707	2070707	4	Intervención	Basal	1												AVENIDA PONCIANO ROJAS FRACC LAS PALMERAS	HOSPITAL GENERAL DE PICHUCALCO CHS	segundo nivel	176	156	154	134	130		4		5		6		7		8				2	JUAN GRAHAM DE ALTA ESPECIALIDAD	82	60
02070707	2070707	4	Intervención	4 meses	1		LIBRETAS EXPULSION	LIBRETAS QUIROFANO	LIBRETAS DE TRABAJO SOCIAL	LIBRETAS DE BANCO DE SANGRE
02070707	2070707	4	Intervención	8 meses	1		CERTIFICADOS DE DEFUNCION	LIBRETAS DE PARTOS	LIBRETAS DE QUIROFANO	REGISTROS DE PUESTOS DE SANGRADO	ESTADISTICAS						AVENIDA PONCIANO ROJAS S N LAS PALMERAS PICHUCALCO CHIS	HOSPITAL GENERAL DE PICHUCALCO	primer nivel	160	157	168	138			2	2011	3	2011	4	2011	5	2011						HOSPITAL JUAN GRAHAM C	82	60	HOSPITAL ROBIROSA VILLAHERMOSA TABASCO	85 KM	60	HOSPITAL DEL NIÃ‘O VILLAHERMOSA TABASCO	82 KM	60
02070707	2070707	4	Intervención	12 meses	1		LIBRETA DE PARTOS	INFORMACIÃ“N TRABAJO SOCIAL	INFORMACIÃ“N ESTADÃSTICA	PLANTILLA DE RECURSOS HUMANOS	LIBRETA DE QUIRÃ“FANO						AV. PONCIANO ROJAS S/N FRACC. LAS PALMERAS PICHUCALCO, CHIS	HOSPITAL GENERAL PICHUCALCO	segundo nivel	135	100	109	133	157		4	2011	5	2011	6	2011	7	2011	8	2011				HOSPITAL JUAN GRAHAM C	82	60	HOSPITAL ROBIROSA VILLAHERMOSA, TABASCO		60	HOSPITAL DEL NIÃ‘O VILLAHERMOSA, TABASCO	82 KM	60
02080808	2080808	5	Intervención	Basal	1		LIBRETAS DE PARTOS	LIBRETAS DE TRABAJO SOCIAL	LIBRETAS DE NEONATOS	CERTIFICADOS DE DEFUNCION	EXPEDIENTES CLINICOS						CARRETERA HUIXTLA MOTOZINTLA KM. 1	HOSPITAL GENERAL DE HUIXTLA	primer nivel	142	124	140	196	142	150	2		3		4		5		6		7			HOSPITAL REGIONAL DE TAPACHULA	42	35	HOSPITAL DE ZONA 1 DEL IMSS TAPACHULA	42 KM	35	HOSPITAL DE ALTA ESPECIALIDAD CIUDAD SALUD TERCER NIVEL CARRETERA AL AEROPUERTO	67 KM
02080808	2080808	5	Intervención	4 meses	1	09:00	ARCHIVO CLINICO	SISTEMA DE NACIMIENTOS BASE DE DATOS	BITACORA DE INGRESOS Y EGRESOS DE LABORATORIO CLINICO CONCENTRADOS ERITROCITARIO	BITACORA DE REGISTROS DE CIRUGIA Y GINECOLOGIA QUIROFANO	BITACORA DE REFERENCIAS Y CONTRAREFERENCIAS DE TRABAJO SOCIAL	CERTIFICADOS DE DEFUNCION	REPORTES GERENCIALES	BITACORA DE CURSOS DE CAPACITACION	BITACORA DE INGRESOS Y EGRESOS DE NEONATOS UCI		KILOMETRO 1 CARRETERA HUIXTLA MOTOZINTLA SN HUIXTLA CHIAPAS	HOSPITAL GENERAL DE HUIXTLA	primer nivel	307	379	349	340	316	314	7	2011	8	2011	9	2011	10	2011	11	2011	12	2011	5	HOSPITAL DE ALTA ESPECIALIDAD CIUDAD SALUD TAPACHULA CHIAPAS	42	30	HOSPITAL GENERAL TAPACHULA	42 KM	30	HOSPITAL DE ESPECIALIDADES PEDIATRICAS TUXTLA GUTIERREZ	315 410 KM	240	HOSPITAL REGIONAL PASCASIO GAMBOA TUXTLA GUTIERREZ	315 410 KM
02080808	2080808	5	Intervención	8 meses	1	10:00	ARCHIVO CLÃNICO	SISTEMAS DE NACIMIENTOS BASE DE DATOS	BITACORA DE INGRESOS Y EGRESOS DE LABORATORIO CLÃNICO CONCENTRADOS ERITROCITARIOS	BITACORA DE RESGISTROS DE CIRUGÃA Y GINECOLOGÃA QUIRÃ“FANO	BITOCORA DE REFERENCIAS Y CONTRARREFERENCIAS DE TRABAJO SOCIAL	CERTIFICADOS DE DEFUNCIÃ“N	REPORTES GERENCIALES	BITACORA DE CURSOS DE CAPACITACIÃ“N	BITACORA DE CONTROL DE CERTIFICADOS DE DEFUNCIÃ“N		KILOMETRO 1 CARRETERA HUIXTLA- MOTOZINTLA SN HUIXTLA CHIAPAS	HOSPITAL GENERAL DE HUIXTLA	primer nivel	3	315	314	350	356	277	12	2011	1	2012	2	2012	3	2012	4	2012	5	2012	5	HOSPITAL DE ALTA ESPECIALIDAD CIUDAD SALUD TAPACHULA CHIAPAS	42	30	HOSPITAL GENERAL TAPACHULA		30	HOSPITAL DE ESPECIALIDADES PEDIÃTRICAS TUXTLA GUTIERREZ	315	240	HOSPITAL REGIONAL DR RAFAEL PASCASIO GAMBOÃ TUXTLA GUTIÃ‰RREZ
02080808	2080808	5	Intervención	12 meses	1	09:00	LIBRETA DE REFERENCIAS Y COTRAREFERENCIAS DE TRABAJO SOCIAL	BITACORA DE CONTROL DE ATENCION DE PARTOS	CARPETA DE SOLICITUD DE HEMODERIVADOS	ARCHIVO CLINICO	CONTROL DE CURSOS DE CAPACITACION EN ENSEÃ‘ANZA	CARPETA DE DEFUNCIONES	LIBRETA DE PROCEDIMIENTOS QUIRURGICOS				KILOMETRO 1 CARRETERA HUIXTLA MOTOZINTLA SN HUIXTLA CHIAPAS	HOSPITAL GENERAL DE HUIXTLA	segundo nivel	356	357	387	369	400	384	4	2012	5	2012	6	2012	7	2012	8	2012	9	2012	5	HOSPITAL GENERAL DE TONALA ALTA ESPECIALIDA CIUDAD SALUD TAPACHULA CHIAPAS	42	30	HOSPITAL REGIONAL TAPCHULA	42	30	HOSPITAL DE ESPECIALDIADES PEDIATRICAS TUXTLA GUTIERREZ	315	240	HOSPITAL REGIONAL DR RAFAEL PASCASIO GAMBOA	315
02090909	2090909	6	Intervención	Basal	1												PROLONGACION JUÃREZ S N COL. CENTRO PALENQUE	HOSPITAL GENERAL DE PALENQUE CHIS	primer nivel	160	155	304	307	365	305	5		6		7		8		9		10		7	HOSPITAL DE LA MUJER VILLAHERMOSA TABASCO	15	120	HOSPITAL ROBIROSA VILLAHERMOSA TABASCO	150 KM	120	HOSPITAL DEL NIÃ‘O VILLAHERMOSA TABASCO	150KM	120	HOSPITAL JUAN GRAHAM C	150 KM
02090909	2090909	6	Intervención	4 meses	1		LISTA DE EXPULSION	LIBRETAS DE QUIROFANO	LIBRETAS TRABAJO SOCIAL	LIBRETAS BANCO DE SANGRE
02090909	2090909	6	Intervención	8 meses	1		LIBRETA DE UCIN	LIBRETA DE PARTOS	LIBRETA DE QUIROFANO	LIBRETA DE TRABAJO SOCIAL	CERTIFICADOS DE DEFUNCION						PROLONGACION JUAREZ S N COL CENTRO PALENQUE	HOSPITAL GENERAL DE PALENQUE CHIS	primer nivel	338	311	373	334			2	2011	3	2011	4	2011	5	2011						HOSPITAL DE LA MUJER VILLAHERMOSA, TABASCO	150	120	HOSPITAL ROBIROSA VILLAHERMOSA TABASCO	150 KM	120	HOSPITAL DEL NIÃ‘O VILLAHERMOSA TABASCO	150 KM	120	HOSPITAL JUAN GRAHAM C	150 KM
02090909	2090909	6	Intervención	12 meses	1		LIBRETAS DEPARTOS	LIBRETA DE QUIROFANO	LIBRETA DE TRABAJO SOCIAL	LIBRETA DE NEONATOS							PROLONGACION JUAREZ S/N COL. CENTRO PALENQUE	HOSPITAL GENERAL PALENQUE	primer nivel	341	369	454	236			6	2011	7	2011	8	2011	9	2011						HOSPITAL DE LA MUJER VILLAHERMOSA TABASCO	150	120	HOSPITAL ROBIROSA VILLAHERMOSA TABASCO	150	120	HOSPITAL DEL NIÃ‘O VILLAHERMOSA TABASCO	150	120	HOSPITAL JUAN GRAHAM C	150
02101010	2101010	7	Intervención	Basal	1												AV INSURGENTES NO 24 BARRIO DE STA LUCIA SAN CRISTOBAL DE LAS CASAS	HOSPITAL GENERAL DE SAN CRSITOBAL DE LAS CASAS	segundo nivel																				HOSP REGIONAL DE TUXTLA GUTIÃ‰RREZ RAFAEL PASCASIO GAMBOA	60	60	HOSP. GRAL DE CITAN MARIA IGNACIA GANDUL	100 KM	120	HOSPITAL GRAL VIDA MEJOR ISSSTECH	50 KM	45	HOSPITAL DE ESP. PEDATRICAS DE TUXTLA GUTIERREZ	50 KM
02101010	2101010	7	Intervención	4 meses	1		CERTIFICADOS DE DEFUNCION	REPORTES DE ESTADISTICA	REPORTES DE TRABAJO SOCIAL	LIBRETAS DE QUIROFANO	LIBRETAS DE EXPULSION	REPORTES DE EPIDEMIOLOGIA
02101010	2101010	7	Intervención	8 meses	1		LIBRETA DE EXPULSION	LIBRETA DE QUIROFANO	CERTIFICADOS DE DEFUNCION	LIBRETAS DE UCIN							INSURGENTES N 24 BARRIO DE SANTA LUCIA SAN CRISTOBAL DE LAS CASAS	HOSPITAL DE LA MUJER	primer nivel	461	387	414	416			2	2011	3	2011	4	2011	5	2011						HOSPITAL DE LAS CULTURAS	5	5	HOSPITAL PASCACIO GAMBOA	45	45
02101010	2101010	7	Intervención	12 meses	1		LIBRETAS DE EXPULSION	LIBRETAS DE QUIROFANO	LIBRETAS DE TRABAJO SOCIAL	LIBRETAS DE BANCO DE SANGRE							AV. INSURGENTES NO 24 BARRIO DE STA. LUCÃA	HSOPIATL DE LA MUJER SAN CRISTOBAL DE LAS CASA, CHIS	segundo nivel	414	416	413	444	477	463	4	2011	5	2011	6	2011	7	2011	8	2011	9	2011		HOSP REGIONAL DE TUXTLA GUTIERREZ RAFAEL PASCASIO GAMBOA	60	60	HOSP GRAL DE CITAN MARIA IGNACIA GANDUL	100 KM	120	HOSPITAL GRAL VIDA MEJOR ISSSTECH	50 KM	45	HOSPITAL DE ESP PEDIATRICAS DE TUXTLA GUTIERREZ	50 KM
02111111	2111111	2	Control	Basal	1												BOULEBARD ANTIGUO AEROPUERTO S/N COL. LOS CERRITOS	HOSPITAL GENERAL TAPACHULA	primer nivel	477	522	431	567	632	562	5		6		7		8		9		10		2	HOSPITAL REGIONAL DE ALTA ESPECIALIDAD CIUDAD SALUD	10	10	HOSPITAL REGIONAL DE ALTA ESPECIALIDAD EN PEDIATRÃA EN TUXTLA GUTIERREZ	370 KM	270
02111111	2111111	2	Control	4 meses	1		LIBRETA DE EXPULSION	CERTIFICADOS DE DEFUNCION	HOJAS DE NACIMIENTO	LIBRETAS DE QUIROFANO							BOULEBARD ANTIGUO AEROPUERTO SN COL LOS CERRITOS	HOSPITAL GENERAL REGIONAL TAPACHULA	primer nivel	502	560	617	589	560	533	7	2011	8	2011	9	2011	10	2011	11	2011	12	2011		HOSPITAL REGIONAL DE ALTA ESPECIALIDAD CIUDAD SALUD
02111111	2111111	2	Control	8 meses	1		LIBRETA DE EXPULSIÃ“N	CERTIFICADOS DE DEFUNCIÃ“N	HOJAS DE NACIMIENTOS	LIBRETA DE QUIRÃ“FANO	LIBRETA DE BANCO DE SANGRE						BOULEBARD ANTIGUO AEROPUERTO S/N COL LOS CERRITOS	HOSPITAL GENERAL REGIONAL TAPACHULA	primer nivel	563	548	530	588	628		5	2011	6	2011	7	2011	8	2011	9	2011				HOSPITAL REGIONAL DE ALTA ESPECIALIDAD CIUDAD SALUD	10	10	HOSPITAL REGIONAL DE ALTA ESPECIALIDAD EN PEDIATRÃA EN TUXTLA GUTIERREZ		270
02111111	2111111	2	Control	12 meses	3	09:00	BITACORA DE CONTROL DE PARTOS	BITACORA DE CONTROL DE CIRUGIAS	SISTEMAS DE INFORMACION EN ESTADISTICA	BITACORA DE CONTROL DE EGRESOS EN EL BANCO DE SANGRE	BITACORA DE CONTROL DE INGRESOS Y EGRESOS DE NEONATOLOGIA	BITACORA DE CONTROL DE INGRESOS Y EGRESOS DE TERAPIA INTENSIVA	SINAC	ARCHIVO CLINICO	BITACORA DE CONTROL DE TRABAJO SOCIAL		BOULEVARD ANTIGUO AEROPUERTO S/N COL. LOS CERRITOS	HOSPITAL GENERAL DE TAPACHULA	segundo nivel	479	468	322	165	175	179	11	2011	12	2011	1	2012	2	2012	3	2012	4	2012	2	HOSPITAL DE ESPECIALIDADES CIUDAD SALUD	25	30	HOSPITAL DE ESPECIALIDADES PEDIATRICAS	500	360
02141414	2141414	8	Intervención	Basal	1		LIBRETAS DE PARTOS	LIBRETAS DE TRABAKO SOCIAL	LIBRETAS DE NEONATOS	CERTIFICADOS DE DEFUNCION	EXPEDIENTES CLINICOS	REGISTROS DE REFERENCIA	REGISTROS DE RECURSOS HUMANOS					HOSPITAL GENERAL I JUÃREZ DE ARRIAGA, CHIS	primer nivel	102	83	96	80	121		3	2011	4	2011	5	2011	6	2011	7	2011	8	2011		HOSPITAL REGIONAL DE TUXTLA GUTIÃ‰RREZ	140	90	HOSPITAL REGIONAL DE TAPACHULA	260 KM	150	HOSPITAL CIUDAD SALUD TAPACHULA	260 KM	150	HOSPITAL DE TERCER NIVEL PEDIÃTRICO TUXTLA GUTIÃ‰RREZ	140 KM
02141414	2141414	8	Intervención	4 meses	1	11:00	ARCHIVOS DE ESTADISTICAS	EXPEDIENTES CLINICOS	HOJAS DE EGRESO HOSPITALARIOS	LIBRETAS DE NEONATOS	LIBRETAS DE DETENCION DE PARTOS	LIBRETAS DE PROCEDIMIENTOS QUIRURGICOS	CERTIFICADOS DE DEFUNCION	ARCHIVOS ELECTRONICO DE CERTIFICADOS DE NACIMIENTOS	BITACORA DE CURSOS DE ENSEÃ‘ANZA		AVENIDA BOULEVARD FRANCISCO SARABIA SN COLONIA NUEVA ESPERANZA, ARRIAGA, CHIAPAS	HOSPITAL GENERAL ARRIAGA	primer nivel	117	131	70	90	104	99	7	2011	8	2011	9	2011	10	2011	11	2011	12	2011	3	HOSPITAL GENERAL DE TONALÃ	23	15	HOSPITAL REGIONAL DE TUXTA RAFAEL PASCASIO GAMBOA		80	HOSPITAL PEDIATRICO DE TUXTLA	128 KM	90
02141414	2141414	8	Intervención	8 meses	1	09:00	SISTEMAS DE IN FORMACIÃ“N DE NACIMIENTOS	ARCHIVO CLINICO	CERTIFICADOS DE DEFUNCIÃ“N	BITACORAS DE LABOR CONTROL DE PARTOS	BITACORA DE QUIROFANO CONTRO DE CIRUGÃAS REALIZADAS	BITACORA DE CONTROL DE CURSOS REALIZADOS EN JEFATURA DE ENSEÃ‘ANZA	BITACORA DE CONTROL DE REFERENCIAS EN TRABAJO SOCIAL				AVENIDA BOULEVARD FRANCISCO SARABIA S/N, COLONIA NUEVA ESPERANZA, ARRIAGA, CHIAPAS	HOSPITAL GENERAL DE ARRIAGA	primer nivel	99	74	91	73	78	91	12	2011	1	2012	2	2012	3	2012	4	2012	5	2012	4	HOSPITAL GENERAL DE TONALÃ	23	15	HOSPITAL REGIONAL DE TUXTA RAFAEL PASCASIO GAMBOA		80	HOSPITAL PEDIÃTRICO DE TUXTLA	128 KM	90
02141414	2141414	8	Intervención	12 meses	1	08:00	BITACORA DE TRABAJO SOCIAL REFERENCIAS Y CONTRA REFERENCIAS	BITACORA DE PROCEDIMIENTOS QUIRURGICOS	BITACORA DE PARTOS	CARPETA DE ENSEÃ‘ANAZA DE CURSOS Y CAPACITACIONES	ESTADISTICA SISTEMAS DE INFORMACION	SISTEMA DE INFORMACION DE NACIEMIENTOS	ARCHIVO CLINICO	SISTMA DE INFORMACION DE RECURSOS HUMANOS			AVENIDA BOULEVARD SARABIA SN CLONIA NUEVA ESPERANZA ARRIAGA CHIAPAS	HISPITAL GENERAL DE ARRIAGA		73	78	91	113	83	94	3	2012	4	2012	5	2012	6	2012	7	2012	8	2012	4	HOSPITAL GENERAL DE TONALA	23	15	HOSPITAL REGINAL DE TUXTLA RAFAEL PASCASIO GAMBOA	128	80	HOSPITAL DE EPSECIALIDADES PEDIATRIACAS TUXTLA GUETIERREZ	128	90	HOSPITAL VIDA MEJOR ISSTECH EN TUXTL GUTIERREZ CHIAPAS	128
03121212	3121212	1	Control	Basal	1		LIBRETAS DE LABOR	BASE DE DATOS DE RECURSOS HUMANOS	BASE DE DATOS DE ESTADISTICA E INFORMATICA								CALLE DEL CHORRILLO NO 94 BARRIO DEL CHORRILLO	HOSPITAL GENERAL ADOLFO PRIETO	segundo nivel	152	141	188	178	156	180	3		4		5		6		7		8		4	HOSPITAL GENERAL DE CUERNAVACA JOSE G PARRES	120	60	HOSPITAL GENERAL DE IGUALA	34 KM	35	HOSPITAL GENERAL DE LA MADRE Y DEL NIÃ‘O GUERRERENSE DE CHILPANCINGO	134 KM	120	HOSPITAL DE TOLUCA ADOLFO LOPEZ MATEOS
03121212	3121212	1	Control	4 meses	1		LIBRETA DE PARTOS	LIBRETA DE ENFERMERIA	EXPEDIENTES CLINICOS	CERTIFICADOS DE DEFUNCION	ARCHIVOS ELECTRONICOS DEL DEPARTAMENTO DE ARCHIVO CLINICO	LIBRETAS DE URGENCIAS	LIBRETAS DE ENFERMERIA
03121212	3121212	1	Control	8 meses	1		CERTIFICADOS DE DEFUNCION	LIBRETAS DE PARTOS	LIBRETA DE QUIROFANO	REGISTROS DE PUESTO DE SANGRADO	ESTADISTICAS	REGISTROS DE TRABAJO SOCIAL	LIBRETRAS DE UCIN Y DE UCI	LIBRETAS DE UCI	EXPEDIENTES CLINICOS		CALLE DEL CHORRILLO NO 94 BARRIO DEL CHORRILLO	HOSPITAL GENERAL ADOLFO PRIETO	primer nivel	204	238	242	262	226		3	2011	4	2011	5	2011	6	2011	7	2011
03121212	3121212	1	Control	12 meses	1	12:00	LIBRETA DE INGRESOS A UCI UCIN Y UCIP	PLANTILLA DEL PERSONAL	LIBRETA DE EVENTOS OBSTETRICOS DE TOCOCIRUGIA	CERTIFICADOS DE DEFUNCION	HOJAS DE REFERENCIA	CERTIFICADOS DE NACIMIENTO	EXPEDIENTES CLINICOS ELECTRONICOS	BASE DE DATOS DE ESTADISTICA INFORME GERENCIAL	HOJAS DE CONTROL DE BANCO DE SANGRE		AVENIDA CHORRILLO NO 94 BARRIO DEL CHORRILLO CP40240 TAXCO GUERRERO	HOSPITAL GENERAL ADOLFO PRIETO	primer nivel	228	247	207	216	244	241	5	2011	6	2011	7	2011	8	2011	9	2011	10	2011	4	HOSPITAL GENERAL DE IGUALA	36	30	HOSPITAL GENERAL DE LA MADRE Y DEL NIÃ‘O GUERRERENSE DE CHILPANCINGO	145 KM	120	HOSPITAL GENERAL DE CUERNAVACA JOE G PARRES	85 KM	60	HOSPITAL DEL NIÃ‘O MORELENSE	85 KM
03151515	3151515	2	Intervención	Basal	1		CERTIFICADOS DE DEFUNCION	LIBRETAS	ESTADISTICAS	EXPEDIENTES							AVENIDA RUIZ CORTINEZ NO 128 CL ALTA PROGRESO ACAPULCO GUERRERO	HOSPITAL GENERAL DE ACAPULCO	segundo nivel	671	691	589	565	615	504	7	2010	8	2010	9	2010	10	2010	11	2010	12	2010		INSTITUTO NACIONAL DE PEDIATRIA	388	210	HOSPITAL PEDIATRICO FEDERICO GOMEZ	388 KM	210
03151515	3151515	2	Intervención	4 meses	1	12:30	HOJAS DIARIAS DE REGISTROS DE PARTOS ABORTO Y PRODUCTOS	INFORME GERENCIAL MENSUAL DE ESTADISTICA	LIBRETA DE HOSPITALIZACION DE GINECO OBSTETRICIA	LIBRETA DE EPIDEMIOLOGIA	LIBRETA DE TOCOCIRUGIA	EXPEDIENTES CLINICOS	HOJAS DE REFERENCIA	CERTIFICADOS DE DEFUNCION	CERTIFICADOS DE NACIMIENTO		AVENIDA RUIZ CORTINEZ NO 128 CL ALTA PROGRESO ACAPULCO GUERRERO	HOSPITAL GENERAL DE ACAPULCO	primer nivel	378	374	393	302	346	333	4	2011	5	2011	6	2011	7	2011	8	2011	9	2011
03151515	3151515	2	Intervención	8 meses	15	10:00	REVISIÃ“N DE EXPEDIENTES CLÃNICOS	REGISTROS DE TRABAJO SOCIAL	REGISTROS DE PARTOS	REGISTROS DE QUIROFANO	REGISTROS DE TRANSFUSIONES	REGISTROS DE ESTADISTICA	EXPEDIENTES CLINICOS	REGISTROS DE NACIMIENTO	REGISTROS DE DEFUNCION	REGISTROS DE ENFERMERIA	AV. RUÃZ CORTÃNEZ NO.128 COL ALTA PROGRESO ACAPULCO, GUERRERO	HOSPITAL GENERAL ACAPULCO	primer nivel	319	322	320	376	289	285	9	2011	10	2011	11	2011	12	2011	1	2012	2	2012	2	INSTITUTO NACIONAL DE PEDIATRIA	388	210	HOSPITAL FEDERICO GOMEZ	400	240
03151515	3151515	2	Intervención	12 meses	1	10:00	CARPETA DE CONCENTRADODE CERTIFICADOS (COPIAS ) DE DEFNCION Y MUERTE FETAL	CARPETA DE CONTROL DE INGRESOS Y EGRESOS LABOR	BITACORA DE REGISTROS Y CONTROL DE CURSOS REALIZADOS	RECURSOS HUMANOS	ARCHIVO CLINICO	EXPEDIENTES CLINICOS	BANCO DE SANGRE	CONTROL DE REFERENCIAS Y CONTRA REFERENCIAS TRABAJO SOCIAL			AVENIDA RUIZ CORTINEZ 128 COONIA ALTA PROGRESO. ACAPULCO. GUERRERO. CP 39570	HOSPITAL GENERAL ACAPULCO	segundo nivel	302	292	316	299	313	266	10	2011	11	2011	12	2011	1	2012	2	2012	3	2012	2	INSTITUTO NACIONAL DE PEDIATRÃA	388	210	HOSPITAL PEDIATRICO FEDERICO GÃ“MEZ		210
03181818	3181818	1	Intervención	Basal	1	08:30	LIBRETAS DE LABOR	LIBRETAS DE CIRUGIA	LIBRETAS DE ENFERMERIA	LIBRETAS DE TRABAJO SOCIAL	LIBRETAS DE ARCHIVO						7 SUR 3 PONIENTE COLONIA CENTRO	HOSPITAL GENERAL CHILAPA	primer nivel	189	217	181	191	211	241	1		2		3		4		5		6		3	HOSPITAL GENERAL CHILPANCINGO GUERRERENSE HOSPITAL GENERAL DE ACAPULCO HG DE REN	57	75	HOSPITAL DEL NIÃ‘O Y LA MADRE GUERRERENSE	57 KM	75	HOSPITAL GENERAL DR DONATO G ALARCON DE LA COLONIA RENACIMIENTO	157 KM	180
03181818	3181818	1	Intervención	4 meses	1		LIBRETA DE PARTOS	LIBRETA DE CIRUGIAS	LIBRETA DE TRABAJO SOCIAL	CERTIFICADOS DE DEFUNCION	LIBRETAS Y ARCHIVOS ELECTRONICOS DEL DEPARTAMENTO DE ARCHIVO CLINICO	LIBRETAS DE URGENCIAS	LIBRETAS DE ENFERMERIA
03181818	3181818	1	Intervención	8 meses	1		LIBRETA DE PARTOS	LIBRETA DE CIRUGIA	LIBRETA DE CIRUGIA	LIBRETA DE TRABAJO SOCIAL	CERTIFICADOS DE DEFUNCION	LIBRETAS Y ARCHIVOS ELECTRONICOS DEL DEPARTAMENTO DE ARCHIVO CLINICO	LIBRETAS DE URGENCIA	LIBRETAS DE ENFERMERIA
03181818	3181818	1	Intervención	12 meses	1		CERTIFICADOS DE DEFUNCIÃ“N	LIBRETAS DE PARTOS	LIBRETA DE QUIRÃ“FANO	REGISTROS DE PUESTO DE SANGRADO	ESTADÃSTICAS	REGISTROS DE TRABAJO SOCIAL	LIBRETAS DE ENFERMERÃA	EXPEDIENTES CLÃNICOS			7 SUR 3 PONIENTE COLONIA CENTRO	HOSPITAL GENERAL DE CHILAPA, GUERRERO	primer nivel	202	237	220	241	260	253	3	2011	4	2011	5	2011	6	2011	7	2011	8	2011		HOSPITAL GENERAL CHILPANCINGO	57	75	HOSPITAL DEL NIÃ‘O Y LA MADRE GUERRERENSE		75	HOSPITAL GENERAL DR. DONATO G ALARCÃ“N DE LA COLONIA RENACIMIENTO	157 KM	180	HOSPITAL GENERAL DE ACAPULCO	157 KM
03202020	3202020	6	Control	Basal	1		LIBRETAS DE PARTOS	LIBRETA DE CIRUGIAS	INFORMES DE ESTADISTICA	LIBRETAS DE TRABAJO SOCIAL	ARCHIVO EXPEDIENTES	INFORMACION ELECTRONICA DE CALIDAD					VALLARTA Y NUEVO LEON SN	CAAPS CLINICA AVANZADA DE ATENCION PRIMARIA A LA SALUD	primer nivel	205	290	320	316	311	207	8	2010	9	2010	10	2010	11	2010	12	2010	1	2011	2	HOSPITAL GENERAL ACAPULCO	8	15	HOSPITAL GENERAL DE RENACIMIENTO	30 KM	40
03202020	3202020	6	Control	4 meses	1	14:00	BITACORA DE CURSOS DE CAPACITACION	BITACORA DE ATENCION DE PARTOS	BITACORA DE PROCEDIMIENTOS QUIRURGICOS	REPORTES GERENCIALES DE ESTADISTICA	LIBRETA DE ESTADISTICA DE PREECLAMPSIAS Y PROCEDIMIENTOS QUIRURGICOS	HOJAS DE REFERENCIAS	CERTIFICADOS DE DEFUNCION	CERTIFICADOS DE NACIMIENTO	LIBRETA DE EGRESOS DE CONCENTRADOS ERITROCITARIOS		CALLE VALLARTA ESQUINA NUEVO LEON SN COLONIA PROGRESO ACAPULCO GUERRERO	CAAPS CLINICA AVANZADA DE ATENCION PRIMARIA A LA SALUD	primer nivel	4	5	31	140	223	260	4	2011	5	2011	6	2011	7	2011	8	2011	9	2011
03202020	3202020	6	Control	8 meses	1	10:00	REGISTROS DE TRABAJO SOCIAL	REGISTROS DE ESTADISTICA	REGISTROS DE QUIRÃ“FANO	REGISTROS DE PARTOS	REGISTROS DE UCIA	REGISTROS DE UCIN	REGISTROS DE TRANSFUSIONES SANGUINEAS	CERTIFICADOS DE NACIMIENTO	CERTIFICADOS DE DEFUNCIÃ“N	EXPEDIENTES CLÃNICOS	VALLARTA Y NUEVO LEÃ“N S/N COL. PROGRESO, ACAPULCO GUERRERO	CLINICA AVANZADA DE ATENCIÃ“N PRIMARIA A LA SALUD	primer nivel	265	285	271	269	252	256	9	2011	10	2011	11	2011	12	2011	1	2012	2	2012	4	HOSPITAL GENERAL ACAPULCO	8	15	HOSPITAL GENERAL DE RENACIMIENTO	9	18	UNIDAD MÃ‰DICO QUIRÃšRGICA DEL SEGURO POPULAR	15	30	HOSPITAL GENERAL DE MÃ‰XICO	460
03202020	3202020	6	Control	12 meses	1	10:00	REGISTROS DE TRABAJO SOCIAL	REGISTROS DE ESTADISTICA	REGISTROS DE QUIRÃ“FANO	REGISTROS DE PARTOS	REGISTROS DE UCIA	REGISTROS DE UCIN	REGISTROS DE TRANSFUSIONES SANGUINEAS	CERTIFICADOS DE NACIMIENTO	CERTIFICADOS DE DEFUNCION	EXPEDIENTES CLINICOS	VALLARTA Y NUEVO LEÃ“N S/N COL. PROGRESO, ACAPULCO GUERRERO	CLINICA AVANZADA DE ATENCIÃ“N PRIMARIA A LA SALUD		265	285	271	269	252	256	9	2011	10	2011	11	2011	12	2011	1	2012	2	2012	4	HOSPITAL GENERAL ACAPULCO	8	15	HOSPITAL GENERAL DE RENACIMIENTO		15	UNIDAD MÃ‰DICO QUIRÃšRGICA DEL SEGURO POPULAR	15	30	HOSPITAL GENERAL DE MÃ‰XICO	460
03222222	3222222	5	Control	Basal	1		CERTIFICADOS DE DEFUNCION	LIBRETAS DE TRABAJO SOCIAL	LIBRETAS DE EXPULSION Y QUIROFANO	EXPEDIENTES CLINICOS	REGISTROS DE BANCO DE SANGRE	REGISTROS DE UCI	REGISTROS DE UCIN				AV JUAN RESCUDERO NO 158 COL RENACIMIENTO	DR DONATO G ALARCON	primer nivel	401	361	365	383	370	420	4	2011	5	2011	6	2011	7	2011	8	2011	9	2011		HOSPITAL GENERAL DE ACAPULCO RUIZ CORTINEZ	8	15	CLINICA DE ATENCION AVANZADA PRIMARIA EN SALUD	9 KM	15	UNIDAD MEDICO QUIRURGICA DEL SEGURO POPULAR	15 KM	30	HOSPITAL GENERAL DE MEXICO	460
03222222	3222222	5	Control	4 meses	22	10:00	REVISIÃ“N DE EXPEDIENTES CLÃNICOS	REGISTROS DE TRABAJO SOCIAL	REGISTROS DE PARTOS	REGISTROS DE QUIROFANO	REGISTROS DE TRANSFUSIONES	REGISTROS DE ESTADISTICA	EXPEDIENTES CLINICOS	REGISTROS DE NACIMIENTO	REGISTROS DE DEFUNCION	REGISTROS DE ENFERMERIA	CALLE JUAN R ESCUDERO # 158 CD. RENACIMIENTO, ACAPULCO, GUERRERO	HOSPITAL GENERAL DR. DONATO G ALARCÃ“N DE CD. RENACIMIENTO	primer nivel	420	428	381	375	346	356	9	2011	10	2011	11	2011	12	2011	1	2012	2	2012	4	HOSPITAL GENERAL DE ACAPULCO "RUÃZ CORTÃNEZ"	8	15	HOSPITAL CAAPS (CLÃNICA DE ATENCIÃ“N AVANZADA PRIMARIA EN SALUD)		15	UNIDAD MÃ‰DICO QUIRÃšRGICA DEL SEGURO POPULAR		30	HOSPITAL GENERAL DE MÃ‰XICO
03222222	3222222	5	Control	8 meses	1		ARCHIVO CLÃNICO	SISTEMAS DE NACIMIENTOS (BASE DE DATOS)	BITACORA DE INGRESOS Y EGRESOS DE LABORATORIO CLÃNICO (CONCENTRADOS ERITROCITARIOS)	BITACORA DE RESGISTROS DE CIRUGÃA Y GINECOLOGÃA (QUIRÃ“FANO)	BITOCORA DE REFERENCIAS Y CONTRARREFERENCIAS DE TRABAJO SOCIAL	CERTIFICADOS DE DEFUNCIÃ“N	BITACORA DE CONTROL INGRESOS Y EGRESOS UCI, UCIN.				AVENIDA JUAN ESCUDERO NO 158 CD RENACIMIENTO CP 39715 ACAPULCO.GRO. TELEFONOS 744 442 90 50 FAX: 171	DR. DONATO G. ALARCON HOSPITAL GENERAL	primer nivel	365	398	380	405	379	390	1	2012	2	2012	3	2012	4	2012	5	2012	6	2012	1	HOSPITAL GENERAL DE ACAPULCO		20
03222222	3222222	5	Control	12 meses	1	8:00	CERTIFICADOS DE DEFUNCIÃ“N	LIBRETAS DE TRABAJO SOCIAL( DE REFERENCIAS Y CONTRARREFERENCIAS)	LIBRETAS DE LABOR PARTOS, LUI	EXPEDIENTES CLÃNICOS	LIBRETAS DE INGRESOS Y EGRESOS COMPROBANTES SANGUINEOS	REGISTROS DE UCI	LIBRETA DE INGRESOS Y EGRESOS DE TERAPIA INTENSIVA				AV JUAN R. ESCUDERO NO. 158 CD. RENACIMIENTO, ACAPULCO, GRO.	HOSPITAL GENERAL . DR. DONATO G ALARCÃ“N	segundo nivel	379	390	378	440	437	448	5	2012	6	2012	7	2012	8	2012	9	2012	10	2012	4	HOSPITAL GENERAL DE ACAPULCO "RUÃZ CORTÃNEZ	7	30	HOSPITAL CAAPS (CLÃNICA DE ATENCIÃ“N AVANZADA PRIMARIA EN SALUD)	O9 KILOMETROS	45	HOSPITAL AMIGO DEL NIÃ‘O Y LA MADRE CHILPANCINGO	90 KILOMETROS	75	HOSPITAL GENERAL DE MÃ‰XICO	346 KILOMETROS
03242424	3242424	7	Control	Basal	1		LIBRETA DE PARTOS	LIBRETA DE ARCHIVO	INFORMATICA								AV VICENTE GUERRERO NO 49 COLONIA CENTROP	HOSPITAL GENERAL RAYMUNDO ABARCA ALARCON	segundo nivel	140	131	148	129	98	167	3		4		5		6		7		8			HOSPITAL GENERAL ACAPULCO	100	60	HOSPITAL DE LA MADRE Y DEL NIÃ‘O GUERRERENSE DE CHILPANCINGO	10 KM	10	HOSPITAL GENERAL DE MEXICO	270 KM	180	HOSPITAL DE NUTRICION DF	270 KM
03242424	3242424	7	Control	4 meses	1		LIBRETA DE PARTOS	LIBRETA DE CIRUGIA	LIBRETA DE TRABAJO SOCIAL	CERTIFICADOS DE DEFUNCION	LIBRETAS Y ARCHIVOS ELECTRONICOS DEL DEPARTAMENTO DE ARCHIVO CLINICO	LIBRETAS DE URGENCIAS	LIBRETAS DE ENFERMERIA
03242424	3242424	7	Control	8 meses	1		CERTIFICADOS DE DEFUNCION	LIBRETAS DE PARTOS	LIBRETAS DE QUIROFANOS	REGISTROS DE PUESTO DE SANGRADO	ESTADISTICAS	REGISTROS DE TRABAJO SOCIAL	LIBRETAS DE ENFERMERIA	EXPEDIENTES CLINICOS
03242424	3242424	7	Control	12 meses	1	15:00	BASE DE DATOS DE LA PLANILLA DEL PERSONAL	LIBRETA DE INGRESOS Y EGRESOS DE CONCENTRADOS ERITROCITARIOS	BASE DE DATOS DE EPIDEMIOLOGIA	CERTIFICADOS DE DEFUNCION Y MUERTE FETAL	CERTIFICADOS DE NACIMIENTO	EXPEDIENTES CLINICOS	LIBRETA DE TOCOCIRUGIA	LIBRETA DE UCI Y UCIN	HOJAS DE EGRESO HOSPITALARIO DE ARCHIVO CLINICO		AV VICENTE GUERRERO NO 45 COLONIA CENTRO CHILPANCINGO GUERRERO	HOSPITAL GENERAL DR RAYMUNDO ABARCA ALARCON	primer nivel	274	285	292	293	356	348	5	2011	6	2011	7	2011	8	2011	9	2011	10	2011	4	HOSPITAL AMIGO DE LA MADRE Y EL NIÃ‘O GUERRERENSE	15	10	HOSPITAL GENERAL DE ACAPULCO	114 KM	60	HOSPITAL GENERAL DE MEXICO	260 KM	120	INSTITUTO NACIONAL DE PERINATOLOGIA	260 KM
[truncated: 722 more columns]
