# Supplementary material for: Can a simulation-based training program impact the use of evidence based routine practices at birth? Results of a hospital-based cluster randomized trial in Mexico
Source: PLoS One. 2017 Mar 20;12(3):e0172623. doi: 10.1371/journal.pone.0172623 (PMC5358738; doi:10.1371/journal.pone.0172623)
Supplement: S2 Dataset — (XLSX) [file pone.0172623.s005.xlsx]

## Sheet: Sheet1
Folio del Hospital	folio del hospital	Clave de Medicion	Par Control/Intervencion	Grupo de Intervencion	Identificador de Parto	Estado	Edad	Edad gestacional	Gesta	Partos	Hora del parto	APGAR del bebé Recién Nacido	APGAR del bebé 5 Minutos de Nacido	Marque el cargo que tiene la persona que atiende el parto	Estuvieron presentes Médico interno	Estuvieron presentes Médico general	Estuvieron presentes Residente	Estuvieron presentes Gineco-obstetra	Estuvieron presentes Cirujano	Estuvieron presentes Anestesiólogo	Estuvieron presentes Pediatra	Estuvieron presentes Enfermera	Estuvieron presentes Otro	Especifique Otro	Cuantos Médico interno	Cuantos Médico general	Cuantos Residente	Cuantos Gineco-obstetra	Cuantos Cirujano	Cuantos Anestesiólogo	Cuantos Pediatra	Cuantos Enfermera	Cuantos Otro	A realizado PASO 1 MATEP	Observacion de PASO 1 MATEP	A realizado PASO 2 MATEP	Observacion de PASO 2 MATEP	A realizado PASO 3 MATEP	Observacion de PASO 3 MATEP	A realizado Pinzamiento del cordón umbilical Inmediatamente	Observacion de Pinzamiento del cordón umbilical Inmediatamente	A realizado Pinzamiento del cordón umbilical Al minuto	Observacion de Pinzamiento del cordón umbilical Al minuto	A realizado Después de un minuto	Observacion de Después de un minuto	A realizado Contacto inmediato entre madre y neonato	Observacion de Contacto inmediato entre madre y neonato	A realizado Limpieza uterina	Observacion de Limpieza uterina
01010101	1010101	SEGUIMIENTO A LOS 8 MESES	11	Intervención	6	MEXICO	30	36	6	4	16:46	8	9	Médico interno	Si	0	0	0	0	0	0	0	Si		2								2	Si		Si		Si		Si						0		Si
01010101	1010101	SEGUIMIENTO A LOS 8 MESES	11	Intervención	3	MEXICO	22	41	1	0	14:54	8	9	Médico interno	Si	0	Si	0	0	0	0	Si	0		2		1					2		Si		Si		Si				Si				0		Si
01010101	1010101	SEGUIMIENTO A LOS 8 MESES	11	Intervención	5	MEXICO	25	40	2	1	12:36	8	9	Médico interno	Si	0	Si	Si	0	0	0	0	Si	2 PASANTES DE ENFERMERIA Y 2 ESTUDIANTES DE ENFERMERIA	2		1	1					4	Si		Si		Si		Si						0		Si
01010101	1010101	SEGUIMIENTO A LOS 8 MESES	11	Intervención	7	MEXICO	27	39	3	2	12:19	8	9	Médico interno	Si	0	0	0	0	0	0	Si	0		3							2		0		Si		Si		Si						0		Si
01010101	1010101	SEGUIMIENTO A LOS 12 MESES	11	Intervención	6	MEXICO	43	41	4	3	17:37	8	9	Médico interno	Si	0	Si	0	0	0	0	Si	Si	PASANTE	2		1					2	1	0		Si		Si		Si		0		0		0		Si
01010101	1010101	SEGUIMIENTO A LOS 12 MESES	11	Intervención	5	MEXICO	32	39	3	2	16:38	8	9	Médico interno	Si	0	Si	0	0	0	Si	Si	Si	PASANTE	2		1				1	2	1	0		Si		Si		Si		0		0		0		Si
01010101	1010101	SEGUIMIENTO A LOS 12 MESES	11	Intervención	2	MEXICO	16	40	1	0	08:34	8	9	Médico interno	Si	0	Si	0	0	0	0	Si	Si	ENFERMERAS	2		1					2	2	Si		Si		Si		Si		0		0		0		Si
01010101	1010101	SEGUIMIENTO A LOS 12 MESES	11	Intervención	7	MEXICO	17	39	1	0	10:36	8	9	Médico interno	Si	0	0	Si	0	0	0	Si	0		2			1				2		0		Si		Si		Si		0		0		0		Si
01010101	1010101	SEGUIMIENTO A LOS 12 MESES	11	Intervención	4	MEXICO	30	38	2	1	14:00	8	9	Médico interno	Si	0	Si	0	0	0	0	Si	Si	PASANTES	2		1					2	2	Si		Si		Si		Si		0		0		0		Si
01010101	1010101	SEGUIMIENTO A LOS 4 MESES	11	Intervención	5	MEXICO	24	40		0	15:38	8	0	Médico interno	Si	0	Si	0	0	0	0	Si	0		1		2					2		Si		Si		Si		Si		0		0		0		Si
01010101	1010101	SEGUIMIENTO A LOS 4 MESES	11	Intervención	3	MEXICO	34	39	4	3	14:00	8	0	Médico interno	Si	0	0	Si	0	0	0	Si	0		2			1				4		Si		Si		0		Si		0		0		Si		Si
01010101	1010101	SEGUIMIENTO A LOS 4 MESES	11	Intervención	4	MEXICO	37	39	3	3	17:06	8	0	Médico interno	Si	0	Si	0	0	0	0	Si	0		1		1					2		0		Si		0		0		Si		0		0		Si
01010101	1010101	SEGUIMIENTO A LOS 8 MESES	11	Intervención	4	MEXICO	19	38	1	0	10:16	8	9	Médico interno	Si	0	Si	0	0	0	0	Si	Si	2 PASANTES DE ENFERMERIA Y 2 ESTUDIANTES DE ENFERMERIA	2		1					1	4	0	FUE POSTERIOR AL ALUMBRAMIENTO	Si	REALIZABAN TRACCION CONTRATRACCION Y MASAJE UTERINO INTERCALADOS	Si		Si						0		Si
01010101	1010101	SEGUIMIENTO A LOS 12 MESES	11	Intervención	1	MEXICO	39	41	7	6	21:00	8	9	Médico interno	Si	0	Si	Si	0	0	0	Si	0		2		1	1				2		Si		Si		0		Si		0		0		0		Si
01010101	1010101	SEGUIMIENTO A LOS 12 MESES	11	Intervención	8	MEXICO	25	39	1	0	16:31	8	9	Médico interno	Si	0	0	0	0	0	0	Si	0		2							2		0		Si		0		Si		0		0		0		Si
01010101	1010101	SEGUIMIENTO A LOS 8 MESES	11	Intervención	2	MEXICO	31	38	2	1	15:35	8	0	Médico general	Si	0	0	Si	0	0	0	Si	Si	MEDICO PASANTE	1			1				3	1	Si		Si		Si		0		Si		0		0		Si
01010101	1010101	SEGUIMIENTO A LOS 4 MESES	11	Intervención	2	MEXICO	31	38	2	1	15:35	8	0	Médico general	Si	0	0	Si	0	0	0	Si	Si	MEDICO PASANTE	1			1				3	1	Si		Si		Si		0		Si		0		0		Si
01010101	1010101	SEGUIMIENTO A LOS 12 MESES	11	Intervención	3	MEXICO	32	39	3	2	11:57	8	9	Residente	Si	0	Si	0	0	0	0	Si	Si	PASANTES	2		1					2	2	Si		Si		Si		Si		0		0		0		Si
01010101	1010101	LINEA BASAL	11	Intervención	7	MEXICO	23		3	2	11:50	6	0	Medico Pasante	0	0	0	0	0	0	0	0	0											0		Si		0		Si		0		0		0		Si
01010101	1010101	LINEA BASAL	11	Intervención	6	MEXICO	25	39	3	2	11:35	8	0	Medico Pasante	0	0	0	0	0	0	0	0	0											0		Si		Si		Si		0		0		0		Si
01010101	1010101	LINEA BASAL	11	Intervención	3	MEXICO	19	39	3	2	15:05	8	0	Medico Pasante	0	0	0	0	0	0	0	Si	Si	3 MIPS Y 1 SRITA QUE LE DIO PERMISO DE OBSERVAR EL PARTO								1	4	0		Si		0		Si		0		0		0		Si
01010101	1010101	LINEA BASAL	11	Intervención	2	MEXICO	20	39	1	0	13:50	8	0	Medico Pasante	0	0	0	0	0	0	0	Si	Si	3 MIPS Y SRITA LE DIERPN PERMISO DE OBSERVAR PARTO								2	2	0		Si		0		Si		0		0		0		Si
01010101	1010101	LINEA BASAL	11	Intervención	4	MEXICO	22	38	2	1	15:07	9	0	Medico Pasante	0	0	0	0	0	0	0	Si	Si	MIPS								2	2	0		Si		0		Si		0		0		0		Si
01010101	1010101	LINEA BASAL	11	Intervención	5	MEXICO	19	37	1	0	09:22	8	0	Medico Pasante	0	0	0	0	0	0	0	0	0											0		Si		0		Si		0		0		0		Si
01020202	1020202	SEGUIMIENTO A LOS 12 MESES	11	Control	1	MEXICO	20	40	1	0	21:48	7	9	Médico interno	Si	Si	0	0	0	0	0	Si	0		2	1						1		0		Si		Si		Si		0		0		0		Si
01020202	1020202	SEGUIMIENTO A LOS 8 MESES	11	Control	2	MEXICO	42	38	8	7	18:30	8	9	Médico interno	Si	Si	Si	0	0	0	Si	Si	0		1	1	1				1	2		0		Si		0						Si		0		Si
01020202	1020202	SEGUIMIENTO A LOS 12 MESES	11	Control	5	MEXICO	22	38	1	0	00:50	8	9	Médico interno	Si	0	0	0	0	0	0	Si	0		2							2		Si		Si		0		Si		0		0		0		Si
01020202	1020202	SEGUIMIENTO A LOS 8 MESES	11	Control	4	MEXICO	18	39	1	0	12:40	8	9	Médico interno	Si	0	0	Si	0	0	Si	Si	0		2			1			1	1		Si		Si		Si				Si				0		Si
01020202	1020202	SEGUIMIENTO A LOS 12 MESES	11	Control	9	MEXICO	18	39	1	0	22:30	8	9	Médico interno	Si	0	0	Si	0	0	0	Si	0		1			1				2		0		Si		0		Si		0		0		0		Si
01020202	1020202	SEGUIMIENTO A LOS 8 MESES	11	Control	7	MEXICO	18	40	1	0	17:53	8	9	Médico interno	Si	0	Si	0	0	0	0	Si	0		2		1					1		Si		0		0		Si						0		Si
01020202	1020202	SEGUIMIENTO A LOS 8 MESES	11	Control	9	MEXICO	21	40	2	1	19:30	8	9	Médico general	Si	0	Si	0	0	0	0	Si	0		2		1					1		Si		Si		Si				Si				0		Si
01020202	1020202	SEGUIMIENTO A LOS 8 MESES	11	Control	6	MEXICO	21	40	1	0	15:12	8	9	Médico interno	Si	Si	0	0	0	0	0	Si	0		2	1						1		Si		Si		Si		Si						0		Si
01020202	1020202	SEGUIMIENTO A LOS 4 MESES	11	Control	3	MEXICO	18	38	2	1	23:15	8	0	Médico interno	Si	0	Si	0	0	0	0	Si	0		1		1					1		0		Si		Si		0		Si		0		0		Si
01020202	1020202	SEGUIMIENTO A LOS 4 MESES	11	Control	2	MEXICO	35	41	4	3	02:55	8	0	Médico interno	Si	0	Si	0	0	0	0	Si	0		1		1					2		0		Si		Si		Si		0		0		0		Si
01020202	1020202	SEGUIMIENTO A LOS 4 MESES	11	Control	4	MEXICO	26	40	4	3		8	0	Médico interno	Si	0	Si	0	0	0	0	Si	0		1		1					1		0		Si		Si		Si		0		0		0		Si
01020202	1020202	SEGUIMIENTO A LOS 4 MESES	11	Control	5	MEXICO	19	38	1	0	09:00	8	0	Médico interno	Si	0	Si	0	0	0	0	Si	0		1		1					2		0		Si		Si		Si		0		0		0		Si
01020202	1020202	SEGUIMIENTO A LOS 12 MESES	11	Control	10	MEXICO	18	40	1	0	17:25	8	9	Médico interno	Si	0	0	0	0	0	0	Si	0		2							2		0		Si		0		Si		0		0		0		Si
01020202	1020202	SEGUIMIENTO A LOS 12 MESES	11	Control	7	MEXICO	19	40	2	1	14:40	8	9	Médico interno	Si	0	0	0	0	0	0	Si	Si	PASANTE	2							2	1	0		Si		0		Si		0		0		0		Si
01020202	1020202	SEGUIMIENTO A LOS 12 MESES	11	Control	6	MEXICO	33	38	5	3	12:51	8	9	Médico interno	Si	0	0	0	0	0	0	Si	Si	ESTUDIANTE	2							2	1	Si		Si		0		Si		0		0		0		Si
01020202	1020202	SEGUIMIENTO A LOS 12 MESES	11	Control	2	MEXICO	21	40	2	1	10:46	8	9	Médico interno	Si	0	0	0	0	0	0	Si	0		2							2		0		Si		0		Si		0		0		0		Si
01020202	1020202	SEGUIMIENTO A LOS 8 MESES	11	Control	10	MEXICO	37	37	5	4	19:20	9	9	Médico general	0	Si	0	0	0	0	0	Si	0											0		Si		0		Si						0		Si
01020202	1020202	SEGUIMIENTO A LOS 8 MESES	11	Control	8	MEXICO	16	36	1	0	18:34	8	9	Médico general	Si	Si	Si	0	0	0	0	Si	0		1	1	1					1		0		Si		0		Si						0		Si
01020202	1020202	SEGUIMIENTO A LOS 8 MESES	11	Control	3	MEXICO	23	39	1	0		7	9	Médico general	Si	Si	0	0	0	0	0	Si	0		1	1						1		Si		Si		Si		Si						0		Si
01020202	1020202	LINEA BASAL	11	Control	2	MEXICO	23	39	1	0	14:18	8	9	Médico general	0	0	Si	Si	0	0	Si	Si	Si	MIP			2	1			1	2	1	Si		Si		Si		Si		0		0		0		0
01020202	1020202	LINEA BASAL	11	Control	8	MEXICO	20	38	1	0	10:59	8	9	Residente	0	0	Si	Si	0	0	0	Si	Si	MIP			1	1				1	1	Si		Si		Si		Si		0		0		0		Si
01020202	1020202	SEGUIMIENTO A LOS 8 MESES	11	Control	5	MEXICO	24	40	1	0	16:00	0	0	Residente	0	Si	Si	Si	0	Si	0	Si	0			2	1	1		1		1		Si		Si		Si				Si				0		Si
01020202	1020202	LINEA BASAL	11	Control	9	MEXICO	25	38	3	2	13:38	8	9	Residente	0	0	Si	0	0	0	0	Si	Si	MIP			1					1	1	Si		Si		Si		Si		0		0		0		Si
01020202	1020202	LINEA BASAL	11	Control	3	MEXICO	22	38	1	0	20:33	7	8	Gineco-obstetra	0	0	Si	Si	0	0	Si	Si	Si	MIPS			1	1			1	2	2	Si		Si		Si		Si		0		0		0		0
01020202	1020202	SEGUIMIENTO A LOS 12 MESES	11	Control	8	MEXICO	33	40	7	5	16:55	8	9	Gineco-obstetra	Si	0	0	Si	0	0	Si	Si	0		2			1			1	2		0		Si		0		Si		0		0		0		Si
01020202	1020202	SEGUIMIENTO A LOS 12 MESES	11	Control	3	MEXICO	17	37	1	0	12:30	8	9	Gineco-obstetra	Si	Si	0	Si	0	0	0	Si	0		2	1		1				2		Si		Si		Si		Si		0		0		0		Si
01020202	1020202	LINEA BASAL	11	Control	4	MEXICO	18	40	2	0	23:20	8	9	Gineco-obstetra	0	0	Si	Si	0	Si	0	Si	Si	MIPS			1	1		1		2	2	0		Si		Si		Si		0		0		0		0
01020202	1020202	SEGUIMIENTO A LOS 12 MESES	11	Control	4	MEXICO	27	39	2	1	23:48	8	9	Gineco-obstetra	Si	0	0	Si	0	0	Si	Si	0		1			1			1	2		Si		Si		Si		Si		0		0		0		Si
01020202	1020202	LINEA BASAL	11	Control	6	MEXICO	17	32	2	1	21:15	8	9	Gineco-obstetra	0	0	0	Si	0	0	0	Si	Si	MIPS				1				2	2	0		Si		0		Si		0		0		0		Si
01020202	1020202	LINEA BASAL	11	Control	12	MEXICO	19	39	1	0	14:26	8	9	Medico Pasante	0	0	Si	Si	0	0	Si	Si	Si	MIPS			1	1			2	3	2	Si		Si		Si		Si		0		0		0		Si
01020202	1020202	LINEA BASAL	11	Control	7	MEXICO	22	40	1	0	03:55	8	9	Medico Pasante	0	0	0	Si	0	0	Si	Si	Si	NO ESPECIFICO				1			1	1	2	Si		Si		Si	LO HIZO LA GINECOLOGA	Si		0		0		0		Si
01020202	1020202	LINEA BASAL	11	Control	5	MEXICO	22	37	3	1		8	9	Medico Pasante	0	0	0	0	0	0	0	Si	Si	MIPS								2	2	Si		Si		Si		Si		0		0		0		0
01020202	1020202	LINEA BASAL	11	Control	11	MEXICO	24	42	2	1	13:53	8	9	Medico Pasante	0	0	Si	0	0	0	Si	Si	Si	MIPS			1				1	3	2	Si		Si		Si		Si		0		0		0		Si
01020202	1020202	LINEA BASAL	11	Control	10	MEXICO	26		4	3	02:39	8	9	Medico Pasante	0	0	Si	0	0	0	0	Si	Si	MIP			1					1	1	Si		Si		0		Si		0		0		0		0
01131313	1131313	SEGUIMIENTO A LOS 8 MESES	9	Control	7	MEXICO	31	37	1	0	14:30	9	9	Médico interno	Si	0	0	Si	0	0	0	Si	Si	PASANTE DE ENFERMERIA EN SERVICIO SOCIAL	2			1				1	2	Si		Si		0		Si		0		0		0		Si
01131313	1131313	SEGUIMIENTO A LOS 8 MESES	9	Control	6	MEXICO	22	40	1	0	12:13	8	9	Médico interno	Si	0	0	Si	0	0	0	Si	Si	PASANTE DE ENFERMERIA EN SERVICIO SOCIAL	2			1				2	1	Si		Si		0		Si		0		0		0		Si
01131313	1131313	SEGUIMIENTO A LOS 12 MESES	9	Control	5	MEXICO	22	39	2	1	05:10	8	9	Médico interno	Si	0	0	0	0	0	0	Si	0		2							1		0		Si	ACCIÃ“N CONTRA TRACCIÃ“N	Si		Si						0		Si	INTRODUCE LA MANO EN EL CANAL DEL PARTO
01131313	1131313	LINEA BASAL	9	Control	7	MEXICO	27	22	1	0	11:45	8	0	Médico interno	Si	0	Si	Si	0	0	0	Si	Si	1 ENFERMERA PASANTE EN SS Y 2 ESTUDIANTES 3 ESTUDIANTES DE MEDICINA	1		1	1				1	6	Si		Si		Si		0		Si		0		0		0
01131313	1131313	LINEA BASAL	9	Control	6	MEXICO	25		6	5	08:48	0	0	Médico interno	Si	0	Si	Si	0	0	0	Si	Si	1 ENFERMERA PASANTE EN SS Y 2 ESTUDIANTES 3 ESTUDIANTES DE MEDICINA	1		1	1				1	6	Si		Si		Si		0		Si		0		0		0
01131313	1131313	SEGUIMIENTO A LOS 8 MESES	9	Control	4	MEXICO	29	38	3	1	15:10	9	8	Médico interno	Si	0	0	Si	0	0	0	Si	Si	PASANTE DE ENFERMERIA EN SERVICIO SOCIAL	2			1				2		Si		Si		0		Si		0		0		0		Si
01131313	1131313	SEGUIMIENTO A LOS 8 MESES	9	Control	5	MEXICO	22	41	4	2	15:43	9	9	Médico interno	Si	0	0	0	0	0	0	0	Si	PASANTE DE ENFERMERIA EN SERVICIO SOCIAL	1								2	Si		Si		0		Si		0		0		0		Si
01131313	1131313	SEGUIMIENTO A LOS 12 MESES	9	Control	1	MEXICO	30	38	2	0	19:10	8	9	Médico interno	Si	0	0	0	0	0	0	Si	0		1							1		0	15 UNIDADES EN LA SOLUCIÃ“N	Si		Si		Si						0		Si	INTRODUCE LA MANO EN EL CANAL DEL PARTO
01131313	1131313	LINEA BASAL	9	Control	4	MEXICO	35	40	3	2	09:57	8	0	Médico interno	Si	0	0	Si	0	0	0	Si	Si	2 ENFERMERAS EN SERVICIO SOCIAL Y 3 ESTUDIANTES DE MEDICINA DEL POLI	1			1				2	5	Si		Si		0		Si		0		0		0		Si
01131313	1131313	SEGUIMIENTO A LOS 12 MESES	9	Control	3	MEXICO	20	40	2	1	18:50	7	9	Médico interno	Si	0	0	0	0	0	0	Si	0		2							1		0		Si		Si		Si						0		Si
01131313	1131313	SEGUIMIENTO A LOS 12 MESES	9	Control	2	MEXICO	22	39	3	2	04:45	8	9	Médico interno	Si	0	0	0	0	0	0	Si	0		2							1		0	20 UNIDADES EN LA SOLUCIÃ“N	Si	ACCION CONTRA TRACCION	Si		Si						0		Si	INTRODUCE LA MANO EN EL CANAL DEL PARTO CON UNA GASA
01131313	1131313	LINEA BASAL	9	Control	3	MEXICO	25		3	1	17:23	8	0	Médico interno	Si	0	Si	0	0	0	0	Si	Si	ENFERMERA PASANTE EN SERVICIO SOCIAL	1		1					1	1	Si		Si		0		Si		0		0		0		Si
01131313	1131313	SEGUIMIENTO A LOS 8 MESES	9	Control	1	MEXICO	30	37	5	2	18:38	8	9	Médico interno	Si	0	0	Si	0	0	0	Si	Si	PASANTE DE ENFERMERIA EN SERVICIO SOCIAL	2			1				1	1	Si		Si		0		Si		0		0		0		Si
01131313	1131313	SEGUIMIENTO A LOS 4 MESES	9	Control	5	MEXICO	23	37	2	1	15:17	8	9	Médico interno	Si	0	0	Si	0	0	0	Si	Si	1 ESTUDIANTE Y 1 PASANTE EN SERVICIO SOCIAL	3			1				2	2	Si	20 UI	Si		0		Si						0		Si
01131313	1131313	LINEA BASAL	9	Control	5	MEXICO	18	35	3	1	20:04	8	0	Médico interno	Si	0	0	Si	0	0	0	Si	0		2			1				2		Si		0		0		Si		0		0		0		Si
01131313	1131313	SEGUIMIENTO A LOS 4 MESES	9	Control	4	MEXICO	29	34	2	1	17:20	8	9	Médico interno	Si	0	0	Si	0	0	0	Si	Si	1 ESTUDIANTE Y 1 PASANTE EN SERVICIO SOCIAL	2			1				2	2	Si		Si		0		Si						0		Si
01131313	1131313	LINEA BASAL	9	Control	2	MEXICO	26	39	2	1	18:51	8	0	Médico interno	Si	0	0	0	0	0	Si	Si	Si	ENFERMERA PASANTE EN SERVICIO SOCIAL	2						1	3	1	0		Si		0		Si		0		0		0		0
01131313	1131313	SEGUIMIENTO A LOS 4 MESES	9	Control	2	MEXICO	15	41	3	2	16:26	8	9	Médico interno	Si	0	0	Si	0	0	0	Si	Si	ESTUDIANTE DE ENFERMERIA	1			1				2	1	Si		Si		0		Si						0		Si
01131313	1131313	SEGUIMIENTO A LOS 12 MESES	9	Control	4	MEXICO	25	38	3	2	00:10	8	9	Médico general	Si	Si	0	0	0	0	0	Si	0		1	1						1		0		Si	ACCION CONTRA TRACCIÃ“N	Si		Si						0		Si	INTRODUCE LA MANO EN EL CANAL DEL PARTO USANDO UNA GASA HÃšMEDA
01131313	1131313	SEGUIMIENTO A LOS 8 MESES	9	Control	3	MEXICO	19	40	2	1	17:15	8	9	Residente	Si	0	Si	0	0	0	0	Si	Si	PASANTE DE ENFERMERIA EN SERVICIO SOCIAL	2		1					1	1	Si		Si		Si		Si		0		0		0		Si
01131313	1131313	SEGUIMIENTO A LOS 12 MESES	9	Control	6	MEXICO	19	39	1	0	11:05	8	9	Gineco-obstetra	Si	0	0	Si	0	0	0	Si	0		2			1				2		0		Si	ACCIÃ“N CONTRA TRACCIÃ“N	Si		Si						0		Si
01131313	1131313	SEGUIMIENTO A LOS 8 MESES	9	Control	2	MEXICO	17	41	1	0	12:10	8	9	Gineco-obstetra	Si	0	0	0	0	0	0	Si	Si	PASANTE DE ENFERMERIA EN SRVICIO SOCIAL	2							1	1	Si		Si		0		Si		0		0		0		Si
01131313	1131313	SEGUIMIENTO A LOS 4 MESES	9	Control	3	MEXICO	18	39	1	0	17:43	8	9	Gineco-obstetra	Si	0	0	0	0	0	Si	Si	Si	1 PASANTE EN SS Y 1 ESTUDIANTE DE LA LICENCIATURA DE ENFERMERIA	1						1	1	2	Si	10 UI	Si		Si		Si						0		Si
01131313	1131313	SEGUIMIENTO A LOS 8 MESES	9	Control	8	MEXICO	21	39	2	1	17:00	8	9	Gineco-obstetra	0	Si	0	Si	0	0	0	Si	0			1		1				2		Si		Si		Si		Si		0		0		0		0
01161616	1161616	SEGUIMIENTO A LOS 12 MESES	9	Intervención	5	MEXICO	26	40	4	2	07:15	8	9	Médico interno	Si	0	Si	0	0	0	0	Si	0		1		1					1		Si	10 UNIDADES IV EN LA SOLUCIÃ“N	Si	ACCIÃ“N CONTRA TRACCIÃ“N,TARA EN EL ALUMBRAMIENTO APROXIMADAMENTE 5 MINUTOS, LA REVISA Y ESTA COMPLE	Si		Si						0		Si	INTRODUCE LA MANO EN EL CANAL DEL PARTO USANDO GASAS HUMEDAS
01161616	1161616	SEGUIMIENTO A LOS 12 MESES	9	Intervención	3	MEXICO	23	39	3	2	15:55	8	9	Médico interno	Si	Si	0	0	0	0	0	Si	0		1	1						1		0	LO INDICA PERO NO LO ADMINISTRAN DENTRO DEL MINUTO, 10 UNIDADES IV	Si	ACCIÃ“N CONTRA TRACCIÃ“N	Si		Si						0		Si	INTRODUCE LA MANO EN EL CANAL DEL PARTO USANDO DOS DEDOS CON UNA GASA
01161616	1161616	SEGUIMIENTO A LOS 12 MESES	9	Intervención	2	MEXICO	17	38	1	0	09:46	8	9	Médico interno	Si	Si	Si	0	0	0	0	Si	0		1	1	1					1		Si	10 UNIDADES EN LA SOLUCIÃ“N GLUCOSADA AL 5% DE 1000CC	Si	ACCIÃ“N CONTRA TRACCIÃ“N	Si		Si						0		Si	CON LA MANO EN EL CANAL DEL PARTO
01161616	1161616	SEGUIMIENTO A LOS 8 MESES	9	Intervención	1	MEXICO	17	41	2	1	12:45	8	9	Médico interno	Si	0	0	Si	0	0	Si	Si	0		1			1			1	2		Si		Si		0		Si		0		0		0		Si
01161616	1161616	SEGUIMIENTO A LOS 12 MESES	9	Intervención	1	MEXICO	23	39	4	2	18:45	8	9	Médico general	Si	Si	0	0	0	0	0	Si	0		1	1						1		0	10 UNIDADES IV EN LA SOLUCIÃ“N	Si	ACCIÃ“N CONTRA TRACCIÃ“N,TARA EN EL ALUMBRAMIENTO APROXIMADAMENTE 5 MINUTOS, LA REVISA Y ESTA COMPLE	Si		Si						0		Si	INTRODUCE LA MANO EN EL CANAL DEL PARTO USANDO GASAS HUMEDAS
01161616	1161616	SEGUIMIENTO A LOS 12 MESES	9	Intervención	6	MEXICO	20	39	2	0	16:55	8	9	Médico general	Si	Si	0	0	0	0	0	Si	0		1	1						1		0	ADMINISTRAN 10 UNDIADES EN SOLUCIÃ“N	Si	ACCIÃ“N CONTRA TRACCIÃ“N,TARA EN EL ALUMBRAMIENTO APROXIMADAMENTE 5 MINUTOS, LA REVISA Y ESTA COMPLE			Si						0		Si	INTRODUCE LA MANO EN EL CANAL DEL PARTO USANDO GASAS HUMEDAS
01161616	1161616	SEGUIMIENTO A LOS 12 MESES	9	Intervención	4	MEXICO	34	40	6	3	07:28	8	9	Médico general	Si	Si	0	0	0	0	0	Si	0		1	1						1		0	LE ADMINISTRAN 10 UNIDADES IV	Si	ACCIÃ“N CONTRA TRACCIÃ“N	Si	AUNQUE ES MUY BREVE	Si						0		Si	CON LA MANO EN EL CANAL DEL PARTO Y UNA GASA HÃšMEDA
01161616	1161616	LINEA BASAL	9	Intervención	3	MEXICO	23	38	4	2	10:25	8	0	Residente	0	0	Si	0	0	Si	Si	Si	Si	UNA ENFERMERTA GENERAL			1			1	1	2	1	0		Si		Si		Si		0		0		0		Si
01161616	1161616	SEGUIMIENTO A LOS 8 MESES	9	Intervención	4	MEXICO	16	39	1	0	12:43	7	9	Residente	Si	Si	Si	0	0	0	0	Si	0		1	1	1							Si		Si		0		Si		0		0		0		0
01161616	1161616	SEGUIMIENTO A LOS 8 MESES	9	Intervención	2	MEXICO	20	37	2	1	09:05	8	9	Residente	Si	0	0	Si	0	0	0	Si	0		1			1				2		Si		Si		0		Si		0		0		0		Si
01161616	1161616	LINEA BASAL	9	Intervención	6	MEXICO	20		1	0	13:19	8	0	Residente	0	0	0	Si	0	0	0	0	0					1						Si		Si		0		Si		0		0		0		Si
01161616	1161616	SEGUIMIENTO A LOS 4 MESES	9	Intervención	2	MEXICO	29	40	1	0	13:25	8	9	Residente	0	0	Si	0	0	0	Si	Si	Si	PASANTE EN ENFERMERIA			1				1	1	1	0		Si		0		Si						0		Si
01161616	1161616	SEGUIMIENTO A LOS 4 MESES	9	Intervención	4	MEXICO	28	39	6	1	07:00	8	9	Gineco-obstetra	0	0	0	Si	0	0	Si	Si	Si	ESTUDIANTE DE ENFERMERIA				1			1	2	2	Si		Si		Si		Si						0		0
01161616	1161616	SEGUIMIENTO A LOS 4 MESES	9	Intervención	5	MEXICO	28		6	5	07:30	8	9	Gineco-obstetra	0	0	0	Si	0	0	Si	Si	Si	PASANTE EN ENFERMERIA				1			1	2	2	Si		Si		0		Si						0		0
01161616	1161616	SEGUIMIENTO A LOS 8 MESES	9	Intervención	3	MEXICO	19	40	1	0	11:55	7	9	Gineco-obstetra	Si	0	0	Si	0	0	0	Si	0		1			1				2		Si		Si		0		Si		0		0		Si		0
01161616	1161616	LINEA BASAL	9	Intervención	4	MEXICO	18		1	0	09:45	0	0	Gineco-obstetra	0	0	0	Si	0	0	Si	Si	0					1			1	2		Si		Si		0		Si		0		0		0		Si
01161616	1161616	LINEA BASAL	9	Intervención	2	MEXICO	19	38	1	0	17:28	8	0	Gineco-obstetra	Si	0	0	Si	0	0	Si	Si	Si	PASANTE DE ENFERMERIA	1			1			1	1	1	0		Si		0		Si		0		0		0		Si
01161616	1161616	SEGUIMIENTO A LOS 4 MESES	9	Intervención	3	MEXICO		41	2	1	12:01	8	9	Enfermera	0	0	Si	0	0	0	Si	Si	Si	ESTUDIANTE DE ENFERMERIA			1				1	2	2	Si		Si		0		Si						0		0
01161616	1161616	LINEA BASAL	9	Intervención	5	MEXICO	30		3	2	09:49	8	0	Medico Pasante	0	0	0	Si	0	0	Si	Si	0					1			1	2		Si		Si		Si								0		Si
01171717	1171717	SEGUIMIENTO A LOS 12 MESES	10	Control	3	MEXICO	21	39	2	1	15:53	8	9	Médico general	0	Si	0	Si	0	0	0	Si	0			1		1				2		0		Si		0				Si				0		Si
01171717	1171717	SEGUIMIENTO A LOS 12 MESES	10	Control	4	MEXICO	21	40	1	0	15:04	8	9	Médico general	0	Si	0	Si	0	0	0	Si	0			2		1				1		0	OXITOCINA POSTERIOR AL ALUMBRAMIENTO	0	MASAJEO EL UTERO DURANTE LA TRACCIÃ“N DEL CORDÃ“N	0				Si				0		Si
01171717	1171717	SEGUIMIENTO A LOS 12 MESES	10	Control	5	MEXICO	20	39	1	0	16:09	8	9	Médico general	0	Si	0	Si	0	0	0	Si	0			2		1				2		0		0	MASAJE UTERINO AL EXTRAER LA PLACENTA	0				Si				0		Si
01171717	1171717	LINEA BASAL	10	Control	4	MEXICO	21	39	2	1	15:53	8	0	Médico general	0	Si	0	Si	0	0	0	Si	0			2		1				2		0		Si		0		Si		0		0		0		Si
01171717	1171717	LINEA BASAL	10	Control	5	MEXICO	21	40	1	0	15:04	8	0	Médico general	0	Si	0	Si	0	0	0	Si	0			2		1				1		0		0		0		Si		0		0		0		Si
01171717	1171717	LINEA BASAL	10	Control	6	MEXICO	20	39	1	0	16:09	8	0	Médico general	0	Si	0	Si	0	0	0	Si	0			2		1				2		0		0		0		Si		0		0		0		Si
01171717	1171717	LINEA BASAL	10	Control	2	MEXICO	19	39	1	0	14:40	8	0	Médico general	0	Si	0	0	0	0	0	Si	0			2						2		0		Si		0		0		Si		0		0		Si
01171717	1171717	SEGUIMIENTO A LOS 12 MESES	10	Control	1	MEXICO	19	39	1	0	14:40	8	9	Médico general	0	Si	0	0	0	0	0	Si	0			2						2		0	FUE POSTERIOR AL ALUMBRAMIENTO	Si		0				Si				0		Si
01171717	1171717	SEGUIMIENTO A LOS 8 MESES	10	Control	10	MEXICO	32	39	4	3	17:41	8	9	Gineco-obstetra	0	Si	0	Si	0	0	0	Si	0			1		1				2		Si		Si		0		Si		0		0		0		Si
01171717	1171717	SEGUIMIENTO A LOS 8 MESES	10	Control	7	MEXICO	23	40	1	0	16:40	8	9	Gineco-obstetra	0	Si	0	Si	0	0	0	Si	0			1		1				2		Si		Si		0		Si		0		0		0		Si
01171717	1171717	SEGUIMIENTO A LOS 12 MESES	10	Control	2	MEXICO	17	37	1	0	17:23	8	9	Gineco-obstetra	0	Si	0	Si	0	0	0	Si	Si	ESTUDIANTES DE ENFERMERIA		1		1				2	3	0	FUE POSTERIOR AL ALUMBRAMIENTO	0	MASAJEABA EL UTERO MIENTRAS EXTRAIA LA PLACENTA	0		Si						0		Si
01171717	1171717	SEGUIMIENTO A LOS 8 MESES	10	Control	9	MEXICO	24	39	3	2	17:15	8	9	Gineco-obstetra	0	Si	0	Si	0	Si	0	Si	0			1		2		2		3		Si		Si		0		Si		0		0		0		0
01171717	1171717	LINEA BASAL	10	Control	3	MEXICO	17	37	1	0	17:23	8	0	Gineco-obstetra	0	Si	0	Si	0	0	0	Si	Si	ESTUDIANTES DE ENFERMERIA		1		1				2	3	0		0		0		0		Si		0		0		Si
01171717	1171717	SEGUIMIENTO A LOS 8 MESES	10	Control	11	MEXICO	29	42	4	2	11:13	8	9	Gineco-obstetra	0	0	0	Si	0	0	Si	Si	Si	PASANTE DE ENFERMERIA EN SERVICIO SOCIAL				1			1	2	1	Si		Si		0		Si		0		0		0		0
01171717	1171717	SEGUIMIENTO A LOS 4 MESES	10	Control	3	MEXICO	31	40	3	2	10:11	8	9	Gineco-obstetra	0	0	0	Si	0	0	Si	Si	0					1			1	1		0		Si		0		Si						0		Si
01171717	1171717	SEGUIMIENTO A LOS 8 MESES	10	Control	6	MEXICO	19	40	1	0	15:12	8	9	Gineco-obstetra	0	0	0	Si	0	0	Si	Si	0					1			2	2		Si		Si		0		Si		0		0		0		0
01171717	1171717	SEGUIMIENTO A LOS 4 MESES	10	Control	4	MEXICO	17		1	0	13:45	8	9	Gineco-obstetra	0	0	0	Si	0	0	Si	Si	0					1			1	2		0		Si		0		Si						0		Si
01171717	1171717	SEGUIMIENTO A LOS 8 MESES	10	Control	2	MEXICO	20	39	2	1	08:25	8	9	Gineco-obstetra	0	0	0	Si	0	0	Si	Si	0					1			1	2		Si		Si		0		Si		0		0		0		Si
01171717	1171717	SEGUIMIENTO A LOS 8 MESES	10	Control	4	MEXICO	24	38	2	0	09:23	7	9	Gineco-obstetra	0	0	0	Si	0	0	Si	Si	0					1			1	2		Si		Si		0		Si		0		0		0		Si
01171717	1171717	SEGUIMIENTO A LOS 8 MESES	10	Control	3	MEXICO	20	40	1	0	17:34	9	9	Gineco-obstetra	0	0	0	Si	0	0	Si	Si	0					1			1	2		Si		Si		0		Si		0		0		0		Si
01171717	1171717	SEGUIMIENTO A LOS 8 MESES	10	Control	5	MEXICO	27	36	3	1	09:45	8	9	Gineco-obstetra	0	0	0	Si	0	0	Si	Si	0					1			1	2		Si		Si		0		Si		0		0		0		Si
01171717	1171717	SEGUIMIENTO A LOS 4 MESES	10	Control	5	MEXICO	15	39	1	0	08:05	8	9	Gineco-obstetra	0	0	0	Si	0	0	Si	Si	0					1			1	2		Si		Si		Si		Si						0		Si
01171717	1171717	SEGUIMIENTO A LOS 4 MESES	10	Control	6	MEXICO	15	38	1	0	11:37	8	9	Gineco-obstetra	0	0	0	Si	0	Si	Si	Si	0					1		1	1	2		Si				Si		Si						0
01171717	1171717	SEGUIMIENTO A LOS 8 MESES	10	Control	1	MEXICO	16	40	2	1	11:22	9	9	Gineco-obstetra	0	0	0	Si	0	0	Si	Si	0					1			1	2		Si		Si		0		Si		0		0		0		Si
01171717	1171717	SEGUIMIENTO A LOS 4 MESES	10	Control	2	MEXICO	26	39	3	1	17:07	8	9	Gineco-obstetra	0	0	0	Si	0	0	Si	Si	Si	ESTUDIANTES DE ENFERMERÃA				1			1	2	2	0		Si		0		Si						0		Si
01171717	1171717	SEGUIMIENTO A LOS 12 MESES	10	Control	6	MEXICO	17	39	1	0	14:08	8	9	LEO	0	0	0	Si	0	0	Si	Si	Si	ENFERMERA PERINATOLOGA				1			1	1	1	0		Si		Si				Si				0		Si
01171717	1171717	LINEA BASAL	10	Control	7	MEXICO	17	39	1	0	14:08	8	0	LEO	0	0	0	Si	0	0	Si	Si	Si	ENFERMERA PERINATOLOGA				1			1	1	1	0		Si		Si		Si		0		0		0		Si
01171717	1171717	SEGUIMIENTO A LOS 4 MESES	10	Control	1	MEXICO	22	39	2	2	11:36	8	9	LEO	0	Si	0	Si	0	0	0	Si	Si	2 PASANTES EN SERVICIO SOCIAL DE LA ESCUELA DE ENFERMERÃA Y OBSTETRICIA, 2 ESTUDIANTES DE LA LICENC		1		1				2	4	Si		Si		0		Si						0		0
01191919	1191919	SEGUIMIENTO A LOS 8 MESES	10	Intervención	6	MEXICO	17	37	1	0	11:21	8	9	Médico general	0	Si	0	0	0	0	Si	Si	0			1					1	2		Si		Si		Si		Si		0		0		0		0
01191919	1191919	SEGUIMIENTO A LOS 8 MESES	10	Intervención	5	MEXICO	19	40	1	1	10:00	8	9	Médico general	0	Si	0	0	0	0	Si	Si	0			1					1	2		Si		0		0		Si		0		0		0		0
01191919	1191919	SEGUIMIENTO A LOS 8 MESES	10	Intervención	2	MEXICO	26	38	2	1	10:15	8	9	Médico general	0	Si	0	0	0	0	Si	Si	0			1					1	2		Si		Si		Si		Si		0		0		0		0
01191919	1191919	LINEA BASAL	10	Intervención	4	MEXICO	25	39	1	0	23:25	8	0	Médico general	0	Si	0	0	0	Si	0	Si	Si	ESTUDIANTES DE MEDICINA		2				1		2	2	0		Si		0		Si		0		0		0		Si
01191919	1191919	LINEA BASAL	10	Intervención	5	MEXICO	18	38	1	0		8	0	Médico general	0	Si	0	Si	0	Si	0	Si	0			2		1		1		1		0		Si		0		Si		0		0		0		Si
01191919	1191919	SEGUIMIENTO A LOS 12 MESES	10	Intervención	1	MEXICO	28	39	3	2	10:10	6	7	Médico general	0	Si	0	0	0	0	0	Si	Si	NEONATOLOGO Y LIC EN PERINATOLOGIA EN ROTACION		1						2	2	Si	INDICA 10 UNIDADES INTRAMUSCULAR	Si				Si						0		Si	CON 1 PINZA DE ANILLO Y GASAS
01191919	1191919	SEGUIMIENTO A LOS 12 MESES	10	Intervención	4	MEXICO	22	39	2	0	07:10	8	9	Médico general	0	Si	0	0	0	0	0	Si	Si	PERINATOLOGO EN SERVICIO SOCIAL		1						1	1	Si	AUNQUE NO LO INDICA LA ENFERMERA LE RECUERDA QUE TIENE Q PASARLE LA OXITOCINA EN LA SOLUCIÃ“N 10 UNI	Si	ACCIÃ“N CONTRA TRACCIÃ“N	Si		Si						0		Si	INTRODUCE LA MANO EN EL CANAL DEL PARTO SIN ANALGESIA
01191919	1191919	SEGUIMIENTO A LOS 8 MESES	10	Intervención	4	MEXICO	21	38	1	0	18:08	8	9	Médico general	0	Si	0	0	0	0	Si	Si	0									2		Si		Si		0		Si		0		0		0		Si
01191919	1191919	SEGUIMIENTO A LOS 12 MESES	10	Intervención	2	MEXICO	16	39	1	0	10:55	8	9	Médico general	0	Si	0	0	0	0	Si	Si	Si	NEONATOLOGO		1					1	3	1	Si	10 UNIDADES EN LA SOLUCION DE HARTMAN DE 1000CC	Si	ACCIÃ“N CONTRA TRACCIÃ“N	Si		Si						0	SOLO LE COMENTAN A LA MADRE QUE YA NACIO	Si
01191919	1191919	SEGUIMIENTO A LOS 4 MESES	10	Intervención	6	MEXICO	19	37	2	0	11:00	8	9	Gineco-obstetra	0	0	0	Si	0	0	0	Si	Si	ESTUDIANTES DEL CUARTO AÃ‘O DE MEDICINA				1				1	2	Si		Si		0		Si		0		0		0		Si
01191919	1191919	SEGUIMIENTO A LOS 4 MESES	10	Intervención	5	MEXICO	20	41	2	1	20:13	8	9	Gineco-obstetra	0	0	0	Si	0	0	Si	Si	0					1			1	1		Si		Si		0		0		Si		0		Si		0
01191919	1191919	SEGUIMIENTO A LOS 4 MESES	10	Intervención	4	MEXICO	17	38	1	0	18:49	8	9	Gineco-obstetra	0	0	0	Si	0	0	Si	Si	0					1			1	2		Si		Si		0		Si		0		0		0		Si
01191919	1191919	LINEA BASAL	10	Intervención	6	MEXICO	25	39	1	0	09:20	8	9	Gineco-obstetra	0	Si	0	Si	0	0	0	Si	0			1		1				2		0		Si		0		Si		0		0		0		Si
01191919	1191919	LINEA BASAL	10	Intervención	7	MEXICO	37	38	6	5	12:13	8	0	Gineco-obstetra	0	0	0	Si	0	0	Si	Si	0					1			2	2		0		Si		0		Si		0		0		0		Si
01191919	1191919	SEGUIMIENTO A LOS 4 MESES	10	Intervención	2	MEXICO	17	36	2	1	11:37	9	9	Gineco-obstetra	0	0	0	Si	0	0	Si	Si	0					1			1	1		0		Si		0		0		0		Si		Si		0
01191919	1191919	LINEA BASAL	10	Intervención	8	MEXICO	36	38	7	5	16:12	7	9	Gineco-obstetra	0	0	0	Si	0	0	Si	Si	Si	PSS LEO				1			1	4	1	Si		Si		0		0		0		0		0		Si	CON PINZA DE ANILLOS Y GASAS
01191919	1191919	SEGUIMIENTO A LOS 4 MESES	10	Intervención	3	MEXICO	17	40	1	0	14:47	0	9	Gineco-obstetra	0	0	0	Si	0	Si	Si	Si	0					1		1	1	1		0		Si		0		Si		0		0		0		0
01191919	1191919	LINEA BASAL	10	Intervención	2	MEXICO	17	40	2	0	21:11	8	0	Gineco-obstetra	0	Si	0	0	0	Si	0	Si	0			2				1		1		0		Si		0		Si		0		0		0		Si
01191919	1191919	LINEA BASAL	10	Intervención	10	MEXICO	17	40	1	0	19:20	7	9	Gineco-obstetra	0	Si	0	Si	0	0	0	Si	0			1		1				2		0		0		0		Si		0		0		0		0
01191919	1191919	SEGUIMIENTO A LOS 12 MESES	10	Intervención	6	MEXICO	21	39	3	2	15:40	8	9	Enfermera	0	Si	0	0	0	0	Si	Si	0			1					1	3		Si	10 UNIDADES EN LA SOLUCION	Si	ACCIÃ“N CONTRA TRACCIÃ“N	Si		Si						0		Si	CON LA MANO: GASAS EN DOS DE LOS DEDOS, EN EL CANAL DEL PARTO
01191919	1191919	SEGUIMIENTO A LOS 12 MESES	10	Intervención	5	MEXICO	21	40	1	0	13:25	8	9	Enfermera	0	Si	0	Si	0	Si	0	Si	Si	NEONATOLOGO		1		1		2		5	1	Si	10 UNIDADES INTRAMUSCULAR	Si	ACCIÃ“N CONTRA TRACCIÃ“N	Si		Si						0		Si	CON UNA PINZA DE ANILLO Y GASAS MOJADAS
01191919	1191919	SEGUIMIENTO A LOS 12 MESES	10	Intervención	3	MEXICO	26	40	2	1	07:55	8	9	Enfermera	0	Si	0	0	0	0	0	Si	Si	PERINATOLOGA		1						1	1	Si	10 UNIDADES EN LA SOLUCIÃ“N QUE TRAE	Si	ACCIÃ“N CONTRA TRACCIÃ“N	Si		Si						0		Si	INTRODUCE UNA PINZA DE ANILLOS CON GASAS
01191919	1191919	LINEA BASAL	10	Intervención	3	MEXICO	18		1	0	21:15	8	0	Medico Pasante	0	Si	0	0	0	Si	0	Si	Si	2 ESTUDIANTES DE MEDICINA		2				1		1	2	0		Si		0		Si		0				0		Si
01191919	1191919	LINEA BASAL	10	Intervención	9	MEXICO	25	40	2	1	18:27	8	9	Medico Pasante	0	Si	0	Si	0	Si	0	Si	0			1		1		1		3		0		Si		0		Si		0		0		0		0
01212121	1191919	LINEA BASAL	12	Control	7	MEXICO	24	38	3	0	22:59	8	9	Médico general	0	Si	0	Si	0	0	0	Si	0			1		1				2		0		Si		Si		0		Si		0		0		Si
01212121	1212121	SEGUIMIENTO A LOS 8 MESES	12	Control	3	MEXICO	18	38	1	0	13:26	8	9	Residente	0	0	Si	0	0	0	0	Si	0				1					4		0		Si		0		Si						0		Si
01212121	1212121	SEGUIMIENTO A LOS 8 MESES	12	Control	2	MEXICO	17	31	1	0	10:48	8	9	Residente	0	0	Si	0	0	0	0	Si	0				1					2		Si		Si		0				Si				0		Si
01212121	1212121	LINEA BASAL	12	Control	2	MEXICO	36	38	4	2	11:00	8	0	Residente	0	0	Si	Si	0	0	0	Si	0				1	1				2		0		Si		0		Si		0		0		0		Si
01212121	1212121	SEGUIMIENTO A LOS 12 MESES	12	Control	5	MEXICO	18	39	1	0	09:59	8	9	Residente	0	0	Si	0	0	0	0	Si	0				1					1		Si		0		Si		0		Si		0		0		Si
01212121	1212121	LINEA BASAL	12	Control	5	MEXICO	37	35	9	8	02:20	8	9	Gineco-obstetra	0	0	0	Si	0	0	0	Si	0					1				2		Si		Si		0		Si		0		0		0		Si
01212121	1212121	LINEA BASAL	12	Control	4	MEXICO	22		3	2	01:15	8	9	Gineco-obstetra	0	0	0	Si	0	0	0	Si	0					1				2		0		Si		0		Si		0		0		0		Si
01212121	1212121	SEGUIMIENTO A LOS 12 MESES	12	Control	4	MEXICO	28	37	3	2	13:08	8	9	Gineco-obstetra	0	0	0	Si	0	0	0	Si	0					1				1		0		0		Si		Si		0		0		0		0
01212121	1212121	SEGUIMIENTO A LOS 12 MESES	12	Control	1	MEXICO	22	39	1	0	13:40	8	9	Gineco-obstetra	0	0	0	Si	0	0	Si	Si	0					1			1	2		Si		Si		Si		Si		0		0		0		0
01212121	1212121	SEGUIMIENTO A LOS 12 MESES	12	Control	2	MEXICO	41	41	6	2	19:30	8	9	Gineco-obstetra	0	0	0	Si	0	0	Si	Si	0					1			1	2		Si		Si		0		Si		0		0		0		0
01212121	1212121	LINEA BASAL	12	Control	11	MEXICO	29	40	3	1	15:15	7	9	Gineco-obstetra	0	0	0	Si	0	0	0	Si	0					1				1		Si		Si		Si		Si		0		0		0		0
01212121	1212121	SEGUIMIENTO A LOS 12 MESES	12	Control	3	MEXICO	24	39	1	0	20:35	8	9	Gineco-obstetra	0	0	0	Si	0	0	Si	Si	Si	ESTUDIANTE				1			1	1	1	0		Si		0		Si		0		0		0		0
01212121	1212121	LINEA BASAL	12	Control	10	MEXICO	21		1	0	13:57	8	9	Gineco-obstetra	0	Si	0	Si	0	0	0	Si	0			1		2				4		0		Si		Si		Si		0		0		0		Si
01212121	1212121	LINEA BASAL	12	Control	6	MEXICO	19	38	1	0	22:22	8	9	Gineco-obstetra	0	0	0	Si	0	0	0	Si	0					1				2		0		Si		0		0		Si		0		0		Si
01212121	1212121	SEGUIMIENTO A LOS 12 MESES	12	Control	6	MEXICO	17	40	1	0	13:08	8	9	Gineco-obstetra	0	0	0	Si	0	0	0	Si	0					1				1		0		Si		0		Si		0		0		0		Si
01212121	1212121	LINEA BASAL	12	Control	3	MEXICO	22	40	2	1	17:30	8	0	Gineco-obstetra	0	0	0	Si	0	0	Si	Si	0					1			1	3		0		Si		0		Si		0		0		0		Si
01212121	1212121	LINEA BASAL	12	Control	9	MEXICO	19	40	1	0		8	9	Enfermera	0	0	0	Si	0	0	0	Si	0					1				2		0		Si		Si		0		Si		0		0		Si
01212121	1212121	LINEA BASAL	12	Control	8	MEXICO	27	38	6	5		8	9	Enfermera	0	0	0	Si	0	0	0	Si	0					1				2		0		Si		0		Si		0		0		0		0
01232323	1232323	SEGUIMIENTO A LOS 8 MESES	12	Intervención	5	MEXICO	18	39	1	0	13:00	8	9	Médico interno	Si	0	0	Si	0	Si	0	Si	0		1			1		1		2		Si		Si		Si		Si						Si		Si
01232323	1232323	SEGUIMIENTO A LOS 12 MESES	12	Intervención	4	MEXICO	21	37	4	2	20:29	8	9	Médico interno	Si	0	0	Si	0	0	0	Si	0		1			1				2		Si		Si		0		Si		0		0		0		Si
01232323	1232323	LINEA BASAL	12	Intervención	7	MEXICO	18	37	1	0	12:38	8	0	Médico interno	0	0	0	0	0	0	0	Si	Si	MIP								2	1	Si		Si		0		Si		0		0		0		Si
01232323	1232323	SEGUIMIENTO A LOS 8 MESES	12	Intervención	3	MEXICO	28	40	1	0	16:10	8	9	Médico interno	Si	0	0	0	0	0	0	Si	0		1							1		0		Si		0		Si						0		Si
01232323	1232323	LINEA BASAL	12	Intervención	3	MEXICO	32		3	2	17:45	8	0	Médico interno	0	0	Si	0	0	0	0	Si	Si	MIP			1					2	1	0		Si		0		Si		0		0		0		Si
01232323	1232323	LINEA BASAL	12	Intervención	4	MEXICO	23	39	1	0		8	0	Médico interno	0	0	0	0	0	0	0	Si	Si	MIP								2	1	0		Si		0		Si		0		0		0		Si
01232323	1232323	SEGUIMIENTO A LOS 12 MESES	12	Intervención	1	MEXICO	25	38	3	1	10:42	8	9	Médico interno	Si	0	Si	0	0	0	0	Si	0		1		1					2		Si		Si		Si		Si		0		0		0		Si
01232323	1232323	SEGUIMIENTO A LOS 8 MESES	12	Intervención	2	MEXICO	26	38	1	0	14:40	8	9	Médico interno	Si	0	Si	0	0	0	0	Si	0		1		1					1		Si		Si		Si				Si				Si		Si
01232323	1232323	SEGUIMIENTO A LOS 4 MESES	12	Intervención	3	MEXICO	32	39	3	2	21:25	8	0	Médico interno	Si	0	0	Si	0	0	0	Si	0		2			1				2		Si		Si		0		0		Si		0		0		Si
01232323	1232323	SEGUIMIENTO A LOS 12 MESES	12	Intervención	6	MEXICO	23	36	2	1	10:45	8	9	Médico interno	Si	0	0	Si	0	0	0	Si	0		1			1				2		0		Si		0		Si		0		0		0		Si
01232323	1232323	SEGUIMIENTO A LOS 4 MESES	12	Intervención	4	MEXICO	22	38	2	2	11:32	8	0	Médico interno	Si	0	0	Si	0	0	0	Si	0		1			1				3		Si		Si		Si		Si		0		0		Si		Si
01232323	1232323	SEGUIMIENTO A LOS 12 MESES	12	Intervención	3	MEXICO	22	39	2	0	18:04	8	9	Médico interno	Si	Si	0	Si	0	0	0	Si	Si	LEO	1	1		1				2	1	Si		Si		0		Si		0		0		0		Si
01232323	1232323	LINEA BASAL	12	Intervención	2	MEXICO	33	40	3	2	15:26	8	0	Residente	0	0	Si	0	0	0	0	Si	0				1					2		0		Si		0		Si		0		0		0		Si
01232323	1232323	SEGUIMIENTO A LOS 12 MESES	12	Intervención	10	MEXICO	19	37	2	1	17:08	7	9	Gineco-obstetra	Si	0	0	0	0	0	0	Si	0		1							2		0		Si		0		Si		0		0		Si		Si
01232323	1232323	SEGUIMIENTO A LOS 12 MESES	12	Intervención	9	MEXICO	26	39	1	0	19:09	7	9	Gineco-obstetra	Si	0	0	Si	0	0	0	Si	0		1			1				2		0		Si		0		Si		0		0		0		Si
01232323	1232323	SEGUIMIENTO A LOS 12 MESES	12	Intervención	8	MEXICO	18	37	1	0	13:20	8	9	Gineco-obstetra	Si	0	0	Si	0	0	0	Si	0		1			1				2		0		Si		Si		Si		0		0		Si		Si
01232323	1232323	SEGUIMIENTO A LOS 12 MESES	12	Intervención	7	MEXICO	23	40	4	0	12:55	8	9	Gineco-obstetra	Si	0	0	Si	0	0	0	Si	0		1			1				2		0		Si		0		Si		0		0		0		Si
01232323	1232323	SEGUIMIENTO A LOS 4 MESES	12	Intervención	5	MEXICO	21	39	1	0	18542	8	0	Gineco-obstetra	Si	0	0	Si	0	0	0	Si	0		1			1				4		Si		Si		Si		0		Si		0		Si		0
01232323	1232323	SEGUIMIENTO A LOS 4 MESES	12	Intervención	6	MEXICO	21	40	3	3	21:00	8	0	Gineco-obstetra	Si	0	0	Si	0	0	0	Si	0		1			1				2		Si		Si		0		Si		0		0		0		Si
01232323	1232323	SEGUIMIENTO A LOS 12 MESES	12	Intervención	5	MEXICO	32	40	6	3	21:05	8	9	Gineco-obstetra	Si	0	0	Si	0	0	0	Si	0		1			1				2		Si		Si		0		Si		0		0		0		Si
01232323	1232323	LINEA BASAL	12	Intervención	6	MEXICO	30	40	4	2	23:47	8	0	Gineco-obstetra	0	0	0	Si	0	0	0	Si	0					1				2		0		Si		0		Si		0		0		0		Si
01232323	1232323	SEGUIMIENTO A LOS 12 MESES	12	Intervención	2	MEXICO	24	38	1	2	15:06	8	9	LEO	Si	0	0	0	0	0	0	Si	Si	LEO	1							2	1	Si		Si		Si		0		Si		0		0		Si
01232323	1232323	SEGUIMIENTO A LOS 4 MESES	12	Intervención	2	MEXICO	31	39	3	2	09:45	8	0	Enfermera	0	0	0	0	0	0	0	Si	0									4		Si		Si		Si		Si		0		0		Si		0
01232323	1232323	LINEA BASAL	12	Intervención	5	MEXICO	33		4	3	18:23	0	0	Medico Pasante	0	0	0	0	0	0	0	0	0											0		Si		0		Si		0		0		0		Si
01232323	1232323	SEGUIMIENTO A LOS 8 MESES	12	Intervención	4	MEXICO	32	40	4	3	18:07	8	9	Medico Pasante	0	0	0	Si	0	0	0	Si	Si	ENFERMERA ESTUDIANTE				1				1	2	Si		Si		0		Si						0		Si
01232323	1232323	SEGUIMIENTO A LOS 8 MESES	12	Intervención	7	MEXICO	22	37	3	2	15:05	8	9	Medico Pasante	0	0	0	0	0	0	0	Si	Si	LICENCIADA EN ENFERMERIA ESTUDIANTE EN PERINATOLOGIA								2	1	Si		Si		Si				Si				Si		Si
01232323	1232323	SEGUIMIENTO A LOS 8 MESES	12	Intervención	6	MEXICO	18	35	1	0	14:00	8	9	Medico Pasante	0	0	Si	0	0	0	Si	Si	Si	LICENCIADA EN ENFERMERIA ESTUDIANTE DE LA ESPECIALIDAD N PERINATOLOGIA			1				1	2	2	Si		Si		Si		Si						0		Si
02030303	2030303	SEGUIMIENTO A LOS 8 MESES	8	Control	7	CHIAPAS	23	39	3	3	17:10	7	9	Médico interno	Si	Si	0	0	0	0	0	Si	0		1	1						1		Si	20 UNIDADES DE OXITOCINA EN SOLUCION DE GLUCOSA	Si		Si		Si						0		Si
02030303	2030303	SEGUIMIENTO A LOS 12 MESES	8	Control	4	CHIAPAS	27	39	4	3	14:50	8	9	Médico interno	Si	0	0	0	0	0	0	Si	Si	PASANETE DE ENFERMERIA GENERAL EN SERVICIO SOCIAL	1							1	1	0		Si		Si				Si				0		Si
02030303	2030303	SEGUIMIENTO A LOS 12 MESES	8	Control	1	CHIAPAS	23	38	1	1	15:50	8	9	Médico interno	Si	0	0	0	0	0	0	Si	Si	PASANTE DE ENFERMERIA EN SERIVIO SOCIAL	1							1	1	0	ADMINISTRAN 5 UNIDADES ADEMAS DE QUE YA TRAEN DESDE LABOR 5 UNIDADES EN LA SOLUCIÃ’N	0		0	LENTO Y SUEVE QUE DURA 1 MINUTO APROXIMADAMENTE			Si				0		Si
02030303	2030303	SEGUIMIENTO A LOS 12 MESES	8	Control	8	CHIAPAS	27	40	3	2	12:50	7	9	Médico interno	Si	0	0	0	0	0	0	Si	Si	PASANTE DE ENFERMERIA GENERAL EN SERVICIO SOCIAL	1							1	1	0		Si		Si				Si				0		Si
02030303	2030303	SEGUIMIENTO A LOS 12 MESES	8	Control	5	CHIAPAS	25	37	3	2	08:45	8	9	Médico interno	Si	0	0	0	0	0	0	Si	Si	PASANTE DE ENFERMERIA GENERAL EN SERVICIO SOCIAL	1							1	1	0		Si		Si				Si				0		Si
02030303	2030303	SEGUIMIENTO A LOS 8 MESES	8	Control	3	CHIAPAS	32	39	4	3	19:50	8	9	Médico interno	Si	0	0	0	0	0	0	Si	Si	PASANTE DE ENFERMERIA GENERAL EN SERVICIOSOCIAL	1							1	1	Si	ADMINISTRAN 20 UNIDADES EN SOLUCION GLUCOSADA AL 5 POR CIENTO	Si		Si		Si						0		Si	INTRODUCE LA MANO EN LA CAVIDAD DEL PARTO
02030303	2030303	SEGUIMIENTO A LOS 8 MESES	8	Control	10	CHIAPAS	30	40	8	8	18:50	8	9	Médico interno	Si	0	0	0	0	0	0	Si	0		1							1		Si	PASAN 20 UNIDADES DE OXITOCINA EN SOLUCION GLUCOSADA DE 1000 CC A CARGA RAPIDA	Si		Si		Si						0		Si	INTRODUCE LA MANO EN EL CANAL DE PARTO Y SIN ANALGESIA
02030303	2030303	LINEA BASAL	8	Control	6	CHIAPAS	21	35	2	1	14:27	8	9	Médico interno	Si	0	0	0	0	0	0	Si	Si	PASANTE DE ENFERMERIA	1							2	1	0		0		0		Si		0		0		0		Si
02030303	2030303	LINEA BASAL	8	Control	4	CHIAPAS	32	40	3	2	12:55	8	9	Médico interno	Si	0	0	Si	0	0	0	Si	Si	PASANTES DE ENFERMERIA	1			1				1	2	0		Si		Si		Si		0		0		0		Si
02030303	2030303	SEGUIMIENTO A LOS 8 MESES	8	Control	5	CHIAPAS	38	38	7	5	11:20	8	9	Médico interno	Si	Si	0	0	0	0	0	Si	0		1	1						1		Si	20 UNIDADES DE OXITOCINA EN SOLUCION GLUCOSADA	Si		Si		Si						0		Si
02030303	2030303	SEGUIMIENTO A LOS 8 MESES	8	Control	2	CHIAPAS	25	40	3	3	08:40	8	9	Médico interno	Si	0	0	0	0	0	0	Si	0		1							1		0		Si		Si		Si						0		Si
02030303	2030303	SEGUIMIENTO A LOS 8 MESES	8	Control	1	CHIAPAS	21	39	2	2	09:22	8	9	Médico interno	Si	0	0	0	0	0	0	Si	0		1							1		0	AUNQUE SI LO INDICA DENTRO DEL MINUTO LA ENFERMERA NO LO ADMINISTRA	Si		Si		Si						0		Si	INTRODUCE LA MANO EN EL CANAL VAGINAL ESTO SIN ANETESICO
02030303	2030303	SEGUIMIENTO A LOS 8 MESES	8	Control	8	CHIAPAS	36	37	5	4	23:10	8	9	Médico interno	Si	0	0	0	0	0	0	Si	0		1							1		Si	20 UNIDADES DE OXITOCINA EN SOLUCION DE GLUCOSA	Si		Si		Si						0		Si
02030303	2030303	SEGUIMIENTO A LOS 4 MESES	8	Control	6	CHIAPAS	33	40	5	4	14:35	8	9	Médico interno	Si	0	0	0	0	0	0	Si	0		1							2		0	INDICA PERO LE ADMINISTRAN DESPUES DEL MINUTO DEL ALUMBRAMIENTO	Si	ACCION COTNRATRACCION	Si	MUY SUAVE NO TARDA EL SAMJE	Si						0		Si	INTRIDUCE LA MANO EN EL CANAL DEL PARTO
02030303	2030303	LINEA BASAL	8	Control	2	CHIAPAS	22	39	1	0	18:59	8	9	Médico interno	Si	0	0	0	0	0	0	Si	Si	PASANTE DE ENFERMERIA	1							1	1	0		Si		0		Si		0		0		0		Si
02030303	2030303	SEGUIMIENTO A LOS 8 MESES	8	Control	6	CHIAPAS	40	39	10	10	16:03	8	9	Médico interno	Si	0	0	0	0	0	0	Si	0		1							1		Si	20 UNIDADES DE OXITOCINA EN SOLUCION DE GLUCOSA	Si		Si		Si						0		Si
02030303	2030303	SEGUIMIENTO A LOS 12 MESES	8	Control	6	CHIAPAS	31	38	5	3	14:50	8	9	Médico interno	Si	0	0	0	0	0	0	Si	Si	PASANTE DE ENFERMERIA GENERAL SERVICIO SOCIAL	1							1	1	0		Si		Si				Si				0		Si
02030303	2030303	SEGUIMIENTO A LOS 12 MESES	8	Control	7	CHIAPAS	21	39	2	1	14:15			Médico interno	Si	0	0	0	0	0	0	Si	0		1							1		0		Si		Si				Si				0		Si
02030303	2030303	SEGUIMIENTO A LOS 12 MESES	8	Control	3	CHIAPAS	25	38	3	1	18:45	8	9	Médico interno	Si	0	0	0	0	0	0	Si	0		1							1		0		Si	ACCION CONTRA TRACCION	Si				Si				0		Si
02030303	2030303	SEGUIMIENTO A LOS 4 MESES	8	Control	3	CHIAPAS	32	37	5	4	00:50	7	8	Médico interno	Si	0	0	0	0	0	0	Si	0		1							1		0	LO INDICA DESPUES DEL MINUTO	Si	ACCION CONTRATRACCION	Si		Si						0		Si	INTRODUCIENDO LA MANO EN EL CANAL DEL PARTO
02030303	2030303	SEGUIMIENTO A LOS 4 MESES	8	Control	4	CHIAPAS	24	38	3	2	17:15	8	9	Médico interno	Si	0	0	0	0	0	0	Si	0		1							1		0		Si		Si		Si						0		Si
02030303	2030303	LINEA BASAL	8	Control	9	CHIAPAS	25	40	3	1	12:15	8	9	Médico interno	0	0	0	Si	0	0	0	Si	0					1				2		0		Si		0		Si		0		0		0		Si
02030303	2030303	SEGUIMIENTO A LOS 4 MESES	8	Control	5	CHIAPAS	22	39	4	2	15:02	8	9	Médico interno	Si	0	0	0	0	0	0	Si	0		1							1		0	INDICA INMEDIATAMENTE QUE SE DA EL ALUMBRAMIENTO PERO NO SE ADMINISTRA A TIEMPO	Si	ACCION COTNRATRACCION	Si		Si						0		Si	INTRODUCE LA MANO EN EL CANAL DEL PARTO
02030303	2030303	SEGUIMIENTO A LOS 12 MESES	8	Control	2	CHIAPAS	18	40	1	1	15:05	8	9	Médico interno	Si	0	0	0	0	0	0	Si	Si	PASANTE DE ENFERMERIA GENERAL EN SERVICIO SOCIAL	1							1	1	0	SOLO 5 UNIDADES	Si	ACCION CONRA TRACCION	Si				Si				0		Si	INTRODUCE LA MANO EN EL CANAL DEL PARTO
02030303	2030303	SEGUIMIENTO A LOS 8 MESES	8	Control	4	CHIAPAS	17	38	1	1	13:40	8	9	Médico interno	Si	0	0	0	0	0	0	Si	0		1							1		Si		Si		Si		Si						0		Si
02030303	2030303	SEGUIMIENTO A LOS 8 MESES	8	Control	9	CHIAPAS	17	40	2	2	12:10	8	9	Médico interno	Si	0	0	0	0	0	0	Si	0		1							1		0	PERO SI LE ADMINISTRAN 20 UNIDADES DE OXITOCINA AL MINUTO Y MEDIO EN SOLUCION DE GLUCOSA	Si		Si		Si						0		Si
02030303	2030303	LINEA BASAL	8	Control	5	CHIAPAS	19	40	1	0	14:13	8	9	Médico interno	Si	0	0	0	0	0	0	Si	Si	PASANTE DE ENFERMERIA	1							1	1	0		0		Si		Si		0		0		0		Si
02030303	2030303	LINEA BASAL	8	Control	7	CHIAPAS	21	39	1	0	16:40	8	9	Médico interno	Si	0	0	Si	0	0	0	Si	0		1			1				2		0		Si		Si		Si		0		0		0		Si
02030303	2030303	LINEA BASAL	8	Control	11	CHIAPAS	33	39	3	0	09:15	8	9	Médico interno	Si	0	0	0	0	0	0	Si	0		2							1		0		Si		0		Si		0		0		0		Si
02030303	2030303	LINEA BASAL	8	Control	8	CHIAPAS	18	39	1	0	11:36	8	9	Médico interno	0	0	0	0	0	0	0	Si	Si	PASANTE DE ENFERMERIA								2	1	0		Si		0		Si		0		0		0		Si
02030303	2030303	LINEA BASAL	8	Control	3	CHIAPAS	33	37	8	7	11:19	8	9	Médico interno	Si	0	0	0	0	0	Si	Si	0		1						1	2		0		Si		0		Si		0		0		0		Si
02030303	2030303	LINEA BASAL	8	Control	10	CHIAPAS	18	38	2	0	09:07	8	9	Médico interno	Si	0	0	0	0	0	0	Si	0		2							1		0		Si		0		Si		0		0		0		Si
02030303	2030303	SEGUIMIENTO A LOS 4 MESES	8	Control	7	CHIAPAS	17	37	1	0	01:45	8	9	Médico interno	Si	0	0	0	0	0	0	Si	0		1							2		0	ADMINISTRAN 20 UNIDADES DE OXITOCINA ANTES DEL ALUMBRAMIENTO	Si		Si		Si						0		Si	INTRODUCE LA MANO EN EL CANAL DEL PARTO
02030303	2030303	SEGUIMIENTO A LOS 4 MESES	8	Control	8	CHIAPAS	39	39	3	2	02:05	8	9	Médico interno	Si	0	0	0	0	0	0	Si	0		1							1		0	INDICA INMEDIATAMENTE PERO LE ADMINISTRAN DESPUES DE PASADO EL MINUTO	Si	ACCION COTRATRACCION	Si		Si						Si		Si	INTRODUCE LA MANO EN EL CANAL DEL PARTO
02030303	2030303	SEGUIMIENTO A LOS 4 MESES	8	Control	2	CHIAPAS	21	38	1	0	20:54	8	9	Médico interno	Si	0	0	0	0	0	0	Si	0		1							1		0	INDICA 3 MINUTOS DESPUES	Si	ACCION CONTRATRACCION	Si		Si						0		Si	INTRODUCE LA MANO EN EL CANAL VAGINAL
02030303	2030303	SEGUIMIENTO A LOS 4 MESES	8	Control	1	CHIAPAS	30	40	2	1	20:02	8	9	Médico general	0	Si	0	0	0	0	0	Si	0			2						3		0	LA ORDEN LA DA 2 MINUTOS DESPUES DEL NACIMIENTO	Si	ACCION CONTRATRACCION	Si	BUEN MASAJE	Si						0		Si	INTRIDUCE LA MANO PARA HACER LA LIMPIEZA UTERINA
02030303	2030303	SEGUIMIENTO A LOS 4 MESES	8	Control	10	CHIAPAS	27	40	3	2	03:00	8	9	Médico general	Si	Si	0	0	0	0	0	Si	0		1	1						1		0	ANTES LE ADMINISTRAN 5 UNIDADES	Si	ACCION COTNRATRACCCION	0		Si						0		Si
02030303	2030303	SEGUIMIENTO A LOS 4 MESES	8	Control	9	CHIAPAS	19	40	3	2	02:30			Gineco-obstetra	Si	Si	0	Si	0	Si	0	Si	0		1	1		1		1		3		0	ANTES DEL ALUMBRAMIENTO LE ADMINISTRAN 20 UNIDADES	Si	ACCION CONTRA TRACCION	Si	MUY FUERTE Y QUE DURA MAS DE DOS MINUTOS	Si						0		Si	INTRODUCE LA MANO EN EL CANAL DEL PARTO
02040404	2040404	LINEA BASAL	3	Control	6	CHIAPAS	25	39	4	1	21:20	8	9	Médico interno	Si	0	0	0	0	0	0	Si	0		1							1		Si	INYECTAR OXITOCINA DENTRO DEL PRIMER MINUTO DESPUES DEL NACIMIENTO DEL BEBE	Si	EXTRAER LA PLACENTA MEDIANTE TRACCION CONTROLADA DEL CORDON UMBILICAL PRESIONANDO	Si	MASAJEAR EL UTERO SOBRE EL ABDOMEN DESPUES DE LA EXPULSIÃ“N DE LA PLACENTA	Si		0		0		0		0
02040404	2040404	LINEA BASAL	3	Control	5	CHIAPAS	25		5	2	24100	8	9	Médico interno	Si	Si	0	0	0	0	0	Si	0		1	1						1		Si	INYECTAR OXITOCINA DENTRO DEL PRIMER MINUTO DESPUES DEL NACIMIENTO DEL BEBE	Si	EXTRAER LA PLACENTA MEDIANTE TRACCION CONTROLADA DEL CORDON UMBILICAL PRESIONANDO	Si	MASAJEAR EL UTERO SOBRE EL ABDOMEN DESPUES DE LA EXPULSIÃ“N DE LA PLACENTA	Si		0		0		0		Si
02040404	2040404	LINEA BASAL	3	Control	3	CHIAPAS	22	22	2	1	17:35	8	9	Médico interno	Si	Si	0	0	0	0	0	Si	0		1	1						1		Si	INYECTAR OXITOCINA DENTRO DEL PRIMER MINUTO DESPUES DEL NACIMIENTO DEL BEBE	Si	EXTRAER LA PLACENTA MEDIANTE TRACCION CONTROLADA DEL CORDON UMBILICAL PRESIONANDO	Si	MASAJEAR EL UTERO SOBRE EL ABDÃ“MEN DESPUES DE LA EXPULSIÃ“N DE LA PLACENTA	Si		0		0		0		Si
02040404	2040404	SEGUIMIENTO A LOS 4 MESES	3	Control	6	CHIAPAS	24	38	1	0	21:40	7	9	Médico interno	Si	0	0	0	0	0	0	Si	Si	SUBDIRECTOR Y PERSONAL DE LIMPIEZA	1							2	2	0		0		0		Si						0		Si
02040404	2040404	LINEA BASAL	3	Control	4	CHIAPAS	16	39	1	0	10:09	8	9	Médico interno	Si	Si	0	0	0	0	0	Si	0		1	1						1		Si	INYECTAR OXITOCINA DENTRO DEL PRIMER MINUTO DESPUES DEL NACIMIENTO DEL BEBE	Si	EXTRAER LA PLACENTA MEDIANTE TRACCION CONTROLADA DEL CORDON UMBILICAL PRESIONANDO	Si	MASAJEAR EL UTERO SOBRE EL ABDOMEN DESPUÃ‰S DE LA EXPULSION DE LA PLACENTA	Si		0		0		0		Si
02040404	2040404	SEGUIMIENTO A LOS 4 MESES	3	Control	8	CHIAPAS	26	38	3	2	17:20	9	9	Médico interno	Si	0	0	0	0	0	0	Si	0		1							2		0		0		0		Si						0		Si
02040404	2040404	SEGUIMIENTO A LOS 8 MESES	3	Control	5	CHIAPAS	29	40	3	2	08:40			Médico interno	Si	0	0	0	0	0	0	Si	0		1							1		0	20 UNIDADES DE OXITOCINA EN LA SOLUCIÃ“N	Si	ACCIÃ“N CONTRA TRACCIÃ“N	Si		Si						0		Si	INTRODUCE LA MANO EN EL CANAL DEL PARTO
02040404	2040404	SEGUIMIENTO A LOS 8 MESES	3	Control	3	CHIAPAS	19	39	2	0	15:50	8	9	Médico interno	Si	0	0	0	0	0	0	Si	0		1							1		0	LE ADMNISTRAN 20 UNIDADES DE OXITOCINA A LA SOLUCIÃ“N	Si	ACCIÃ“N CONTRA TRACCIÃ“N	Si		Si						0		Si	INTRODUCE LA MANO EN EL CANAL DEL PARTO
02040404	2040404	SEGUIMIENTO A LOS 8 MESES	3	Control	2	CHIAPAS	23	40	4	3	07:43	8	9	Médico interno	Si	0	0	0	0	0	0	Si	0		1							1		0	20 UNIDADES EN LA SOLUCIÃ“N	Si	ACCIÃ“N CONTRA TRACCIÃ“N	Si		Si						0		Si	INTRODUCE LA MANO EN EL CANAL DEL PARTO
02040404	2040404	SEGUIMIENTO A LOS 8 MESES	3	Control	6	CHIAPAS	24	39	4	3	16:25	8	9	Médico interno	Si	0	0	0	0	0	0	Si	0		1							1		0	20 UNIDADES EN LA SOLUCIÃ“N	Si	ACCIÃ“N CONTRA TRACCIÃ“N	Si		Si						0		Si	INTRODUCE LA MANO EN EL CANAL DEL PARTO
02040404	2040404	SEGUIMIENTO A LOS 8 MESES	3	Control	4	CHIAPAS	29	38	4	2	19:48	8	9	Médico interno	Si	0	0	0	0	0	0	Si	0		1							1		0	20 UNIDADES DE OXITOCINA A LA SOLUCIÃ“N	Si	ACCIÃ“N CONTRA TRACCIÃ“N	Si		Si						0		Si	INTRODUCE LA MANO EN EL CANAL DEL PARTO
02040404	2040404	SEGUIMIENTO A LOS 8 MESES	3	Control	7	CHIAPAS	19	38	1	0	20:37	7	9	Médico interno	Si	0	0	0	0	0	0	Si	0		1							1		0	20 UNIDADES EN LA SOLUCIÃ“N	Si	ACCIÃ“N CON TRATRACCIÃ“N	Si		Si						0		Si	INTRODUCE LA MANO EN EL CANAL DEL PARTO CON UNA GASA
02040404	2040404	SEGUIMIENTO A LOS 4 MESES	3	Control	5	CHIAPAS	22	42	2	1	04:53	9	9	Médico general	0	Si	0	0	0	0	0	Si	0			1						1		0		Si		0		Si						0		Si
02040404	2040404	SEGUIMIENTO A LOS 4 MESES	3	Control	2	CHIAPAS	18	39	3	2	04:00	8	9	Médico general	0	Si	0	0	0	0	0	Si	0			1						2		0		Si		Si		Si						0		Si
02040404	2040404	SEGUIMIENTO A LOS 12 MESES	3	Control	7	CHIAPAS	38	40	5	5	12:02	8	9	Médico general	0	Si	0	0	0	0	0	Si	Si	MEDICO PASANTE EN SERVICIO SOCIAL SERVICIO SOCIAL		1						1	1	Si	15 UNIDADS DE OXITCINA EN SOUCION DE GLUCOSA	Si		Si		Si						0		Si
02040404	2040404	SEGUIMIENTO A LOS 4 MESES	3	Control	7	CHIAPAS	21	39	1	0	19:09	9	9	Médico general	0	Si	0	0	0	0	0	Si	Si	MEDICO PASANTE EN SERVICIO SOCIAL		1						1	1	0		0		0		Si						0		Si
02040404	2040404	LINEA BASAL	3	Control	2	CHIAPAS	26	22	4	3	12:49	8	9	Médico general	Si	0	0	0	0	0	0	Si	0		1							2		Si	INYECTAR OXITOCINA DENTRO DEL PRIMER MINUTO DESPUES DEL NACIMIENTO DEL BEBE	Si	EXTRAER LA PLACENTA MEDIANTE TRACCIÃ“N CONTROLADA DEL CORDON UMBILICAL PRESIONANDO SIMULTANEAMENTE	0	MASAJEAR EL UTERO SOBRE EL ABDÃ“MEN DESPUES DE LA EXPULSIÃ“N DE LA PLACENTA	Si		0		0		0		Si
02040404	2040404	SEGUIMIENTO A LOS 12 MESES	3	Control	1	CHIAPAS	18	39	2	2	11:50	8	9	Médico general	0	Si	0	0	0	0	0	Si	0			1						1		0	LE ADMINISTRAN 10 UNIDADES EN SOLUCION GLUCOSADA DESPUES DEL ALUMBRAMIENTO	Si		Si		Si						0		Si
02040404	2040404	SEGUIMIENTO A LOS 8 MESES	3	Control	1	CHIAPAS	18	39	2	1	11:50	8	9	Médico general	0	Si	0	0	0	0	0	Si	0			1						1		0	20 UNIDADES EN LA SOLUCIÃ“N GLUCOSA AL5% DE 1000CC	Si	ACCIÃ“N CONTRA TRACCIÃ“N	Si		Si						0		Si	INTRODUCE LA MANO EN LA CANAL DEL PARTO
02040404	2040404	SEGUIMIENTO A LOS 4 MESES	3	Control	4	CHIAPAS	26	40	5	2	03:49	8	9	Médico general	0	Si	0	0	0	0	0	Si	0			1						1		0		0		Si		Si						0		0
02040404	2040404	SEGUIMIENTO A LOS 4 MESES	3	Control	3	CHIAPAS	27	38	4	3	08:57	8	9	Médico general	0	Si	0	Si	0	0	0	Si	Si			1		1				1	5	0		Si		Si		Si						0		Si
02040404	2040404	LINEA BASAL	3	Control	7	CHIAPAS	25	39	3	0	21:46	8	9	Residente	0	0	Si	0	0	0	0	0	0				1							Si	INYECTAR OXITOCINA DENTRO DEL PRIMER MINUTO DESPUES DEL NACIMIENTO DEL BEBE	Si	EXTRAER LA PLACENTA MEDIANTE TRACCION CONTROLADA DEL CORDON UMBILICAL PRESIONANDO	0	MASAJEAR EL UTERO SOBRE EL ABDOMEN DESPUES DE LA EXPULSION DE LA PLACENTA	Si		0		0		0		Si
02040404	2040404	SEGUIMIENTO A LOS 12 MESES	3	Control	2	CHIAPAS	23	40	4	4	07:43	8	9	Medico Pasante	0	0	0	0	0	0	0	Si	Si	MEDICO PASANTE EN SERVICIO SOCIAL								1	1	0	20 UNIDADES POSTERIOR AL ALUMBRAMIENTO	Si		Si		Si						Si		Si
02040404	2040404	SEGUIMIENTO A LOS 12 MESES	3	Control	6	CHIAPAS	24	40	2	1	14:45	8	9	Medico Pasante	0	Si	0	0	0	0	0	Si	Si	MEDICO PASANTE EN SERVICIO SOCIAL		1						1	1	Si	15 UNIDADES DE OXITCINA EN SOUCION DE GLUCOSA	Si		Si		Si						0		Si
02040404	2040404	SEGUIMIENTO A LOS 12 MESES	3	Control	5	CHIAPAS	29	40	3	3	08:40	8	9	Medico Pasante	0	0	0	0	0	0	0	Si	Si									1	1	0		Si		Si		Si						0		Si
02040404	2040404	SEGUIMIENTO A LOS 12 MESES	3	Control	3	CHIAPAS	19	38	3	2	15:50	8	9	Medico Pasante	0	0	0	0	0	0	0	Si	Si	MEDICO PASANTE EN SERVICO SOCIAL								1	1	0		Si		Si		Si						0		Si
02040404	2040404	SEGUIMIENTO A LOS 12 MESES	3	Control	4	CHIAPAS	29	36	4	4	19:48	7	9	Medico Pasante	0	0	0	0	0	0	0	Si	Si	MEDICO PASANTE EN SERVICIO SOCIAL								1	1	0	LE ADMINISTRAN 20 UNIDADES DE OXITOCINA POSTERIOR AL ALUMBRAMIENTO	Si		Si		Si						0		Si
02050505	2050505	SEGUIMIENTO A LOS 8 MESES	3	Intervención	3	CHIAPAS	45	38	3	3	11:15	8	9	Médico general	0	Si	0	0	0	0	0	Si	Si	PASANTE DE ENFERMEROA GENERAL		1						1	1	0	AI LO INDICA PERO NO LO ADMINISTRAN	Si	ACCION CONTRATRACCION	0		Si								Si	INTRODUCE LA MANO EN EL CANAL DE PARTO
02050505	2050505	SEGUIMIENTO A LOS 8 MESES	3	Intervención	1	CHIAPAS	23	39	1	1	12:50	8	9	Médico general	0	Si	0	0	0	0	0	Si	0			1						1		0	LO INDICA INMEDIATAMENTE PERO NO LE ADMINISTRAN ANTES DEL MINUTO	Si	ACCION CONTRATRACCCION	0	SI MASAJEA PERO NO TARDA Y NO TARDA	Si						0		Si	INTRODUCE LA MANO EN EL CANAL DEL PARTO
02050505	2050505	SEGUIMIENTO A LOS 8 MESES	3	Intervención	2	CHIAPAS	23	40	1	1	18:15	8	9	Médico general	0	Si	0	0	0	0	0	Si	0			1						1		0	LO INDICAN PERO NO LO ADMINISTRAN DENTRO DEL MINUTO	Si	ACCION CONTRATRACCION	0		Si						0		Si	INTRODUCE LA MANO EN EL CANAL VAGINAL
02050505	2050505	SEGUIMIENTO A LOS 12 MESES	3	Intervención	8	CHIAPAS	40	39	8	8	10:55	8	9	Médico general	0	Si	0	Si	0	0	0	Si	0			1		1				1		Si		Si		0		Si						0		Si
02050505	2050505	SEGUIMIENTO A LOS 12 MESES	3	Intervención	1	CHIAPAS	20	39	2	2	9:34	8	9	Médico general	0	0	Si	0	0	0	0	Si	0				1					1		Si	SE INDICA PASAR A CHORRO 20 UI DE OXITOCINA	Si	MEDIANTE TRACCION SE REVISA PLACENTA	0		Si						0		Si
02050505	2050505	SEGUIMIENTO A LOS 12 MESES	3	Intervención	3	CHIAPAS	30	40	2	2	7:30	8	9	Médico general	0	Si	0	0	0	0	0	Si	Si	PASANTE DE ENFERMERIA		1						1	1	Si	SE INDICA PASAR OXITÃ“CINA 20 UNIDADES EN SOLUCION GLUCOSADA AL 5% 1000 ML A CHORRO, DESPUÃ‰S DE	Si	AL EXTRAER PLACENTA MEDIANTE TRACCION Y CONTRATRACCION, NO REVISA PLACENTA SE DA AL MISMO TIEMPO MAS	0	JES UTERINOS	Si						0		Si	PINZA DE ANILLOS Y GASAS
02050505	2050505	SEGUIMIENTO A LOS 12 MESES	3	Intervención	2	CHIAPAS	25	38	5	5	13:53	8	9	Médico general	0	Si	0	0	0	0	0	Si	0			1						1		Si	SE INDICA AL ENFERMERO LA ADMINISTRACION DE 20 UI DE OXITOCINA Y PASARLA A CHORRO EN SOL GLUC 5% 50	Si	MEDIANTE TRACCION DANDO LIGEROS MASAJES	0		Si						0		Si	CON PINZA DE ANILLOS Y GASAS
02050505	2050505	SEGUIMIENTO A LOS 12 MESES	3	Intervención	7	CHIAPAS	26	40	1	1	18:04	8	9	Médico general	0	Si	0	0	0	0	0	Si	0			1						1		Si		Si	AL EXTRAE PLACENTA MEDIANTE TRACCION Y CONTRATRACCION REALIZA MASAJES UTERINOS AL MISMO TIEMPO, NO R	0		Si						0		Si	CON PINZA DE ANILLOS Y GASAS
02050505	2050505	SEGUIMIENTO A LOS 4 MESES	3	Intervención	7	CHIAPAS	30	39	10	9	15:10	8	9	Médico general	0	Si	0	0	0	0	0	Si	0			2						3		Si		Si	MASAJE AL MOMENTO TRACCIONAR			Si						0		Si
02050505	2050505	SEGUIMIENTO A LOS 8 MESES	3	Intervención	6	CHIAPAS	36	39	3	3	14:55	8	9	Médico general	0	Si	0	0	0	0	0	Si	0			1						1		0		Si		Si		Si						0		Si	INTRODUCE LAS PINZAS DE ANILLO CON GASAS EN EL CANAL DE PARTO
02050505	2050505	SEGUIMIENTO A LOS 8 MESES	3	Intervención	7	CHIAPAS	18	38	1	1	23:15	8	9	Médico general	0	Si	0	0	0	0	0	Si	0			1						1		0		Si		0		Si						0		Si	CON PINZAS DE ANILLO EN EL CANAL DEL PARTO
02050505	2050505	LINEA BASAL	3	Intervención	2	CHIAPAS	38	40	2	1	21:45	8	0	Médico general	0	Si	0	0	0	0	0	Si	Si	PASANTE DE ENFERMERIA		1						2	1	0		Si		0		Si		Si		Si		0		Si
02050505	2050505	SEGUIMIENTO A LOS 12 MESES	3	Intervención	6	CHIAPAS	29	40	3	3	02:05	8	9	Médico general	0	Si	0	0	0	0	0	Si	0			1						1		Si		Si		0		Si						0		Si
02050505	2050505	SEGUIMIENTO A LOS 4 MESES	3	Intervención	9	CHIAPAS	21	38	1	1	22:12	8	9	Médico general	0	Si	0	0	0	0	0	Si	0			1						2		Si	CUANDO ASPIRA INMEDIATAMENTE DA LA ORDEN Y ES CUMPLIDA 20 UI A CHORRO	Si	NO LA REVISA	0		Si						0		Si
02050505	2050505	SEGUIMIENTO A LOS 8 MESES	3	Intervención	5	CHIAPAS	28	41	2	2	21:00	8	9	Médico general	0	Si	0	0	0	0	0	Si	0			1						1		0		Si		0		Si						0		Si	INTRODUCE LA MANO EN EL CANAL DE PARTO CON GASAS
02050505	2050505	SEGUIMIENTO A LOS 12 MESES	3	Intervención	4	CHIAPAS	39	39	5	5	21:10	8	9	Médico general	0	Si	0	0	0	0	0	Si	0			1						1		Si	CUANDO ASPIRA AL RECIEN NACIDO INMEDIATAMENTA DA LA ORDEN DE QUE SE PASE 20 UI A CHORRO	Si	MEDIANTE TRACCION Y CONTRACCION SE REVISA PLACENTA AL MISMO TIEMPO SE DA MASAJE UTERINO	0		Si						0	YA QUE SE CUENTA CON UN SOLO ENFERMERO QUIEN RECIBE Y ATIENDE AL RECIEN NACIDO	Si	CON PINZAS DE ANILLO Y GASAS
02050505	2050505	SEGUIMIENTO A LOS 4 MESES	3	Intervención	10	CHIAPAS	32	40	4	3	01:10	8	9	Médico general	0	Si	0	0	0	0	0	Si	0			1						1		Si		Si		0		Si						0		Si
02050505	2050505	SEGUIMIENTO A LOS 12 MESES	3	Intervención	5	CHIAPAS	27	40	4	4	22:50	8	9	Médico general	0	Si	0	0	0	0	0	Si	0			1						1		Si		Si	MEDIANTE TRACCION Y CONTRACCION SE REVISA PLACENTA	0		Si						0		Si	PINZA DE ANILLOS Y GASAS
02050505	2050505	LINEA BASAL	3	Intervención	4	CHIAPAS	23	38	3	1	15:22	8	0	Médico general	0	Si	0	0	0	0	0	Si	0			1						2		0		Si		Si		0		Si		0		Si		Si
02050505	2050505	SEGUIMIENTO A LOS 4 MESES	3	Intervención	3	CHIAPAS	19	40	1	1	15:49	8	9	Médico general	0	Si	0	0	0	0	0	Si	0			1						2		Si		Si		0		Si						Si		0
02050505	2050505	SEGUIMIENTO A LOS 4 MESES	3	Intervención	2	CHIAPAS	26	40	2	1	15:02	8	9	Médico general	0	Si	0	0	0	0	0	Si	0			1						1		0	EL MÃ‰DICO;INDICA INMEDIATAMENTE PERO ENFERMERÃA ADMINISTRA OXITOCINA A LAS 15:08 HRS	Si		0		Si						0		0
02050505	2050505	SEGUIMIENTO A LOS 4 MESES	3	Intervención	4	CHIAPAS	21	40	1	1	19:00	8	9	Médico general	0	Si	0	0	0	0	0	Si	0			1						1		0		Si		0		Si		0		0		0		0
02050505	2050505	SEGUIMIENTO A LOS 4 MESES	3	Intervención	11	CHIAPAS	18	39	1	1	10:20	8	9	Médico general	0	Si	0	0	0	0	0	Si	Si	PASANTE DE ENFERMERIA GENERAL		1						1	1	Si		Si		Si		Si						Si		Si
02050505	2050505	LINEA BASAL	3	Intervención	5	CHIAPAS	25		7	6	12:59	8	0	Médico general	0	Si	0	0	0	0	0	Si	Si	NO ESPECIFICO		1						2	1	0		Si		0		Si		0		0		0		Si
02050505	2050505	SEGUIMIENTO A LOS 4 MESES	3	Intervención	5	CHIAPAS	18	37	1	1	10:28	7	9	Médico general	0	Si	0	0	0	0	0	Si	0			1						1		Si		Si		Si		Si						Si		Si
02050505	2050505	SEGUIMIENTO A LOS 8 MESES	3	Intervención	8	CHIAPAS	22	39	3	3	13:10	8	9	Médico general	0	Si	0	0	0	0	0	Si	Si	PASANTE DE ENFERMERIA GENERAL		1						1	1	Si		Si		Si		Si						Si		0
02050505	2050505	SEGUIMIENTO A LOS 4 MESES	3	Intervención	8	CHIAPAS	26	37	2	1	09:00	8	9	Médico general	0	Si	0	0	0	0	0	Si	0			1						1		Si		Si		Si		Si						Si		0
02050505	2050505	LINEA BASAL	3	Intervención	3	CHIAPAS	18	38	1	0	12:53	8	0	Médico general	0	Si	0	0	0	0	0	Si	Si	PASANTE DE ENFERMERIA		1						2	1	0		Si		0		Si		0		0		0		Si
02050505	2050505	SEGUIMIENTO A LOS 12 MESES	3	Intervención	9	CHIAPAS	21	40	2	2	21:25	8	9	Médico general	0	Si	0	0	0	0	0	Si	0			1						1		Si	DESPUES DEL NACIMIENTO SE ORDENA PASAR 20 UI DE OXITOCINA A CHORRO EN SOLUCION GLUCOSADA 5% 500ML.	Si	MEDIANTE TRACCION Y CONTRACCIÃ“N, NO SE REVISA PLACENTA	0		Si						0		Si	CON PINZA DE ANILLOS Y GASAS
02050505	2050505	SEGUIMIENTO A LOS 12 MESES	3	Intervención	10	CHIAPAS	29	40	2	2	01:35	8	9	Médico general	0	Si	0	0	0	0	0	Si	0			1						1		Si	DESPUES DEL NACIMIENTO SE ORDENA PASAR 20 UI DE OXITOCINA A CHORRO EN 500ML DE SOLUCION GLUCOSADA AL	Si	MEDIANTE TRACCION Y CONTRACCION, SE REVISA PLACENTA	0		Si						0		Si	CON PINZA DE ANILLOS Y GASAS
02050505	2050505	SEGUIMIENTO A LOS 8 MESES	3	Intervención	4	CHIAPAS	21	39	1	1	19:06	8	9	Médico general	0	Si	0	0	0	0	0	Si	Si	PASANTE DE ENFERMERIA GENERAL		1						1	1	0		Si	ACCION CONTRATRACCCION	0		Si						0		Si	INTRUDUCE LA MANO EN EL CANAL DE PARTO
02050505	2050505	SEGUIMIENTO A LOS 4 MESES	3	Intervención	6	CHIAPAS	26	38	3	3	12:20	8	9	Medico Pasante	0	Si	0	0	0	0	0	Si	0			1						2		Si						Si						0		Si
02050505	2050505	SEGUIMIENTO A LOS 8 MESES	3	Intervención	10	CHIAPAS	38	40	8	6	08:15	7	9	Medico Pasante	0	0	0	0	0	0	0	Si	Si	MEDICO PASANTE EN SERVICIO SOCIAL								1	1	0		Si	ACCION CONTRATRACCION	0		Si						0		Si	ACCION CONTRATRACCION
02050505	2050505	SEGUIMIENTO A LOS 8 MESES	3	Intervención	9	CHIAPAS	27	39	2	2	10:20	8	9	Medico Pasante	0	0	0	0	0	0	0	Si	Si	MEDICO PASANTE EN SERVICIO SOCIAL								1	1	0		Si	ACCION CONTRATRACCION	0		Si						0		Si	INTRODUCCION DE MANO EN EL CANAL DEL PARTO
02060606	2060606	LINEA BASAL	4	Control	4	CHIAPAS	32		3	2	01:47	8	9	Médico general	0	Si	0	0	0	0	0	Si	0			1						1		0	NO	Si		0	NO	Si		0		0		Si		0	NO
02060606	2060606	LINEA BASAL	4	Control	7	CHIAPAS	16	39	1	0	16:27	8	9	Médico general	0	Si	0	0	0	0	0	Si	Si	INTENDENTE QUE ES PARTERO Y HABLA		1						2	1	0	NO	Si		0	NO	Si		0		0		Si		Si	METE SU MANO A LA VAGINA DE LA MUJER EN TRES OCASIONE
02060606	2060606	SEGUIMIENTO A LOS 4 MESES	4	Control	4	CHIAPAS	29		2	0	19:00	8	9	Médico general	0	Si	0	0	0	0	0	Si	Si	MEDICO GENERAL CAPACITADO EN OBSTETRICA		1						2	1	Si		Si		Si		Si		0		0		0		Si
02060606	2060606	SEGUIMIENTO A LOS 8 MESES	4	Control	8	CHIAPAS	23	40	2	1	11:52	8	9	Médico general	0	Si	0	0	0	0	0	Si	0			1						1		0		Si		0		Si						0		Si
02060606	2060606	LINEA BASAL	4	Control	2	CHIAPAS	17	39	1	0		0	0	Médico general	0	Si	0	0	0	0	0	Si	0			1						2		0	NO	0	NO	0	NO	0		0		0		0	NO	Si
02060606	2060606	SEGUIMIENTO A LOS 8 MESES	4	Control	2	CHIAPAS	18	40	1	0	01:24	8	9	Médico general	0	Si	0	0	0	0	0	Si	0			1						1		0		Si		0		Si						0		Si
02060606	2060606	LINEA BASAL	4	Control	5	CHIAPAS	37	39	4	3	15:25	8	9	Médico general	0	Si	0	0	0	0	0	Si	0			1						2		0	NO	Si		0	NO	Si		0		0		Si		Si	METE SU MANO A LA VAGINA DE LA MUJER EN DOS OCASIONES
02060606	2060606	SEGUIMIENTO A LOS 8 MESES	4	Control	3	CHIAPAS	20		2	1	00:12	8	9	Médico general	0	Si	0	0	0	0	0	Si	0			1						1		0		Si		0		Si						0		0
02060606	2060606	LINEA BASAL	4	Control	6	CHIAPAS	33	39	5	4	13:45	7	9	Médico general	0	Si	0	0	0	0	0	Si	0			1						1		0	NO	Si		0	NO	Si		0		0		0		Si	METE SU MANO A LA VAGINA EN UNA OCASION
02060606	2060606	SEGUIMIENTO A LOS 4 MESES	4	Control	2	CHIAPAS	31	40	20	1	20:14	8	9	Médico general	0	Si	0	0	0	0	Si	Si	0			1					1	2		Si		0		Si		Si		0		0		0		0
02060606	2060606	LINEA BASAL	4	Control	3	CHIAPAS	31	40	4	2	01:06	9	9	Médico general	0	Si	0	0	0	0	0	Si	0			1						1		0	NO	0	NO	Si		Si		0		0		Si		Si
02060606	2060606	SEGUIMIENTO A LOS 8 MESES	4	Control	4	CHIAPAS	19	39	1	0	23:07	8	9	Médico general	0	Si	0	0	0	0	0	Si	0			1						1		0		Si		0		Si						0		Si
02060606	2060606	SEGUIMIENTO A LOS 8 MESES	4	Control	10	CHIAPAS	23		3	2	00:34	8	9	Médico general	0	Si	0	0	0	0	0	Si	0			1						1		0		Si		0		Si						0		Si
02060606	2060606	SEGUIMIENTO A LOS 8 MESES	4	Control	6	CHIAPAS	17		2	1	02:00	8	9	Médico general	0	Si	0	0	0	0	0	Si	0			1						1		0		Si		0		Si						0		Si
02060606	2060606	SEGUIMIENTO A LOS 12 MESES	4	Control	1	CHIAPAS	17	38	1	0	13:00	8	9	Gineco-obstetra	0	0	0	Si	0	0	0	Si	0					1				1		Si	20 UNIDADES	Si		Si		Si						0		0
02060606	2060606	SEGUIMIENTO A LOS 8 MESES	4	Control	7	CHIAPAS	23	39	2	1	01:55	8	9	Enfermera	0	0	0	0	0	0	0	Si	0									3		0		Si		0		Si						0		Si
02060606	2060606	SEGUIMIENTO A LOS 8 MESES	4	Control	1	CHIAPAS	25		2	0	13:14	9	9	Medico Pasante	Si	0	0	0	0	0	0	Si	0		1							1		0	(5 UI DE OXITOCINA EN 10 ML DE SOL. IV)	Si		0		Si						0		Si
02060606	2060606	SEGUIMIENTO A LOS 4 MESES	4	Control	3	CHIAPAS	20	40	1	0	08:05	8	9	Medico Pasante	0	0	0	0	0	0	0	Si	Si	MPSS								2	1	0		Si		0		Si		0		0		0		0
02060606	2060606	SEGUIMIENTO A LOS 8 MESES	4	Control	9	CHIAPAS	27		3	2	11:51	8	9	Medico Pasante	0	0	0	0	0	0	0	Si	Si									2	1	Si	APLICARON 10 UI IV DILUIDAS EN 10 ML DE SALOCUIÃ“N	Si		0		Si						0		Si
02060606	2060606	SEGUIMIENTO A LOS 4 MESES	4	Control	5	CHIAPAS	29		2	0	02:50	8	9	Medico Pasante	0	Si	0	0	0	0	0	Si	0			1						2		Si		Si		Si		Si		0		0		0		Si
02070707	2070707	SEGUIMIENTO A LOS 12 MESES	4	Intervención	5	CHIAPAS	16	38	1	0	18:09	7	8	Médico interno	Si	Si	0	0	0	0	0	Si	Si	1 PASANTE DE ENFERMERIA EN SERVICIO SOCIAL Y UN ESTUDIANTE DE ENFERMERIA	1	1						3	2	0		Si		0		Si						Si		Si
02070707	2070707	SEGUIMIENTO A LOS 8 MESES	4	Intervención	2	CHIAPAS	35	39	2	0	17:20	8	9	Médico general	0	Si	0	Si	0	0	0	Si	0			1		1				2		Si		Si		Si		Si		0		0		0		Si
02070707	2070707	SEGUIMIENTO A LOS 8 MESES	4	Intervención	3	CHIAPAS	33	40	3	1	18:37	8	9	Médico general	0	Si	0	Si	0	0	0	Si	0			1		1				2		Si		Si		0		Si		0		0		0		0
02070707	2070707	SEGUIMIENTO A LOS 4 MESES	4	Intervención	4	CHIAPAS	21		1	0	22:23	8	9	Médico general	0	Si	0	Si	0	0	0	Si	0			2		1				2		0		Si		Si	REALIZO EL MASAJE OBSTETRA	Si		0		0		0		Si
02070707	2070707	SEGUIMIENTO A LOS 8 MESES	4	Intervención	6	CHIAPAS	15	38	1	0	17:33	8	9	Médico general	0	Si	0	0	0	0	0	Si	0			1						2		Si		Si		0		Si		0		0		0		Si
02070707	2070707	SEGUIMIENTO A LOS 8 MESES	4	Intervención	7	CHIAPAS	16	39	3	2	08:18	0	0	Médico general	0	Si	0	0	0	0	0	Si	0			1						2		0		Si		0		Si		0		0		0		Si
02070707	2070707	SEGUIMIENTO A LOS 4 MESES	4	Intervención	5	CHIAPAS	36	37	3	1	09:32	8	9	Médico general	0	Si	0	0	0	0	0	Si	0			1						2		Si		Si		Si		Si		0		0		0		Si
02070707	2070707	SEGUIMIENTO A LOS 8 MESES	4	Intervención	5	CHIAPAS	15	40	1	0	01:23	8	9	Médico general	0	Si	0	Si	0	0	0	0	0											Si		Si		Si		Si		0		0		0		0
02070707	2070707	SEGUIMIENTO A LOS 8 MESES	4	Intervención	8	CHIAPAS	15	39	2	1	20:23	8	9	Médico general	0	Si	0	0	0	0	0	Si	0			1						2		0		Si		0		Si		0		0		0		Si
02070707	2070707	SEGUIMIENTO A LOS 4 MESES	4	Intervención	2	CHIAPAS	41	40	14	12	16:10	7	9	Médico general	0	Si	0	0	0	0	Si	Si	0			1					1	3		0		Si		0	NO	Si		0		0		0		Si
02070707	2070707	SEGUIMIENTO A LOS 4 MESES	4	Intervención	3	CHIAPAS	20	40	2	1	17:38	8	9	Médico general	0	Si	0	0	0	0	0	Si	0			1						2		0		Si		0		Si		0		0		Si		Si
02070707	2070707	SEGUIMIENTO A LOS 8 MESES	4	Intervención	4	CHIAPAS	21	40	4	1	01:18	8	9	Médico general	0	Si	0	0	0	0	0	Si	0			2						2		Si		Si		Si		Si		0		0		0		0
02070707	2070707	LINEA BASAL	4	Intervención	2	CHIAPAS	45	40	9	8	08:15	9	0	Gineco-obstetra	0	0	0	Si	0	0	0	Si	0					1				2			NO		SI		SI		INMEDIATAMENTE						NO		SI
02080808	2080808	SEGUIMIENTO A LOS 4 MESES	5	Intervención	9	CHIAPAS	37	40	7	5	17:18	8	9	Médico interno	Si	0	0	Si	0	0	0	Si	Si	ESTUDIANTES DE ENFERMERIA	1			1				3	2	0		0		0		Si						0		0
02080808	2080808	SEGUIMIENTO A LOS 4 MESES	5	Intervención	7	CHIAPAS	20	39	2	1	14:34	8	9	Médico interno	Si	0	0	0	0	0	0	Si	Si	ESTUDIANTES DE ENFERMERIA GENERAL	1							2	2	0		0		0		Si						0		0
02080808	2080808	SEGUIMIENTO A LOS 8 MESES	5	Intervención	3	CHIAPAS	31	40	5	4	13:15	8	9	Médico interno	Si	0	0	0	0	0	0	Si	0		1							1		0	20 UNIDADES DESPUES DEL MINUTO EN LA SOLUCIÃ“N GLUCOSADA AL 5%	Si	ACCIÃ“N CONTRA TRACCIÃ“N	Si		Si						0		Si	INTRODUCE LA MANO EN EL CANAL DEL PARTO PARA REVISAR SI EXISTEN RESTOS DE PLACENTA
02080808	2080808	SEGUIMIENTO A LOS 8 MESES	5	Intervención	8	CHIAPAS	23	39	2	1	17:05	8	9	Médico interno	Si	0	0	0	0	0	0	Si	0		1							1		0	20 UNIDADES EN LA SOLUCIÃ“N DE GLUCOSA DE 1000CC	Si	ACCIÃ“N CONTRA TRACCIÃ“N	Si		Si						0		Si	INTRODUCE LA MANO EN EL CANAL DEL PARTO
02080808	2080808	LINEA BASAL	5	Intervención	5	CHIAPAS	21	40	3	1	13:06	9	0	Médico interno	Si	0	0	Si	0	0	0	Si	Si	ESTUDIANTES DE CUARTO SEMESTRE DE MEDICINA	1			2				3	2	Si		Si		0		Si		0		0		0		0
02080808	2080808	SEGUIMIENTO A LOS 8 MESES	5	Intervención	7	CHIAPAS	34	40	5	4	15:58	8	9	Médico interno	Si	0	0	0	0	0	0	Si	0		1							1		0	20 UNIDADES EN LA SOLUCIÃ“N DE GLUCOSA DE 1000CC	Si	ACCIÃ“N CONTRA TRACCIÃ“N	Si		Si						0		Si	INTRODUCE LA MANO EN EL CANAL DEL PARTO
02080808	2080808	SEGUIMIENTO A LOS 8 MESES	5	Intervención	10	CHIAPAS	30	40	7	5	19:50	8	9	Médico interno	Si	0	0	0	0	0	0	Si	0		1							1		0	20 UNIDADES EN LA SOLUCIÃ“N DE GLUCOSA DE 1000CC	Si	ACCIÃ“N CONTRA TRACCIÃ“N	Si		Si						0		Si	INTRODUCE LA MANO EN EL CANAL DEL PARTO
02080808	2080808	SEGUIMIENTO A LOS 4 MESES	5	Intervención	8	CHIAPAS	24	40	3	0	14:42	9	9	Médico interno	Si	0	0	0	0	0	0	Si	Si	ESTUDIANTES DE ENFERMERIA	1							2	2	0		Si		Si		Si						0		0
02080808	2080808	SEGUIMIENTO A LOS 4 MESES	5	Intervención	10	CHIAPAS	26	40	2	1	10:13	7	9	Médico interno	Si	0	0	Si	0	0	0	Si	0		3			1				2		Si		Si		0		Si						0		0
02080808	2080808	SEGUIMIENTO A LOS 4 MESES	5	Intervención	4	CHIAPAS	19	38	1	0	17:18	8	9	Médico interno	Si	0	0	0	0	0	0	Si	Si	PERSONAL DE LIMPIEZA	1							2	1	Si		Si		0		Si						0		0
02080808	2080808	SEGUIMIENTO A LOS 4 MESES	5	Intervención	2	CHIAPAS	27	41	1	0	08:52	0	0	Médico interno	Si	0	0	0	0	0	0	Si	Si	PERSONAL DE LIMPIEZA	2							2	1	Si		Si		0		Si						0		Si
02080808	2080808	SEGUIMIENTO A LOS 8 MESES	5	Intervención	1	CHIAPAS	20	39	2	1	10:00	8	9	Médico interno	Si	0	0	0	0	0	0	Si	0		1							1		0	20 UNIDADES EN LA SOLUCIÃ“N GLUCOSADA AL 5% DE 1000CC	Si	ACCIÃ“N CONTRA TRACCIÃ“N	Si		Si						0		Si	INTRODUCE LA MANO EN EL CANAL DEL PARTO
02080808	2080808	SEGUIMIENTO A LOS 8 MESES	5	Intervención	5	CHIAPAS	20	40	1	0	08:20	8	9	Médico interno	Si	0	0	0	0	0	0	Si	0		1							1		0	20 UNIDADES EN LA SOLUCIÃ“N GLUCOSADA 1000 CC	Si	ACCIÃ“N CONTRA TRACCIÃ“N	Si		Si						0		Si	INTRODUCE LA MANO EN EL CANAL DEL PARTO
02080808	2080808	SEGUIMIENTO A LOS 8 MESES	5	Intervención	4	CHIAPAS	26	40	6	3	07:10	8	9	Médico interno	Si	0	0	0	0	0	0	Si	0		1							1		0		Si	20 UNIDADES EN LA SOLUCIÃ“N GLUCOSADA DEL 1000CC, AUNQUE SI LA INDICA PERO NO LA ADMINISTRAN SOLO HA	Si		Si						0		Si	INTRODUCE LA MANO EN EL CANAL DEL PARTO CONUNA GASA PARA REVIZAR SI QUEDAN RESTOS PLACENTARIOS
02080808	2080808	LINEA BASAL	5	Intervención	3	CHIAPAS	20	35	1	0	09:21	8	0	Médico interno	Si	0	0	0	0	0	0	Si	0		1							2		0		Si		0		Si		0		0		0		Si
02080808	2080808	LINEA BASAL	5	Intervención	4	CHIAPAS	20	37	1	0	16:45	8	0	Médico interno	Si	0	0	0	0	0	0	Si	0		1							2		0		Si		0		0		Si		0		0		Si
02080808	2080808	SEGUIMIENTO A LOS 4 MESES	5	Intervención	5	CHIAPAS	33	39	6	3		7	9	Médico interno	Si	0	0	0	0	Si	0	Si	Si	ENCARGADA DE LIMPIEZA	1					1		2	1	0		Si		0		Si						0		0
02080808	2080808	SEGUIMIENTO A LOS 8 MESES	5	Intervención	9	CHIAPAS	18	38	1	0	18:20	8	9	Médico interno	Si	0	0	0	0	0	0	Si	0		1							1		0	20 UNIDADES EN LA SOLUCIÃ“N DE GLUCOSA DE 1000CC	Si	ACCIÃ“N CONTRA TRACCIÃ“N	Si		Si						0		Si	INTRODUCE LA MANO EN EL CANAL DEL PARTO
02080808	2080808	LINEA BASAL	5	Intervención	2	CHIAPAS	30		6	5	16:07	8	0	Médico interno	Si	0	0	0	0	0	0	Si	0		1							2		Si		0		0		Si		0		0		0		0
02080808	2080808	SEGUIMIENTO A LOS 4 MESES	5	Intervención	6	CHIAPAS	18	36	2	1	11:53	8	9	Médico interno	Si	0	0	0	0	0	0	Si	0		2							2		0		Si		Si		Si						0		0
02080808	2080808	SEGUIMIENTO A LOS 8 MESES	5	Intervención	6	CHIAPAS	25	39	3	2	14:05	8	9	Médico general	Si	Si	0	0	0	0	0	Si	0		1	1						1		0	SI LO INDICA INMEDIATAMENTE PERO ES ADMINISTRADO DESPUES DEL MINUTO	Si	ACCIÃ“N CONTRA TRACCIÃ“N	Si		Si						0		Si	INTRODUCE LA MANO EN EL CANAL DEL PARTO
02080808	2080808	SEGUIMIENTO A LOS 8 MESES	5	Intervención	2	CHIAPAS	21	39	3	1	08:05	8	9	Médico general	Si	Si	0	0	0	0	0	Si	0		1	1						1		0	20 UNIDADES DE OXITOCINA EN LA SOLUCIÃ“N	Si	ACCIÃ“N CONTRA TRACCIÃ“N	Si		Si						0		Si	INTRODUCE LA MANO EN EL CANAL DEL PARTO CON UNA GASA HUMEDA
02080808	2080808	SEGUIMIENTO A LOS 12 MESES	5	Intervención	9	CHIAPAS	20	39	1	1	18:52	8	9	Médico general	0	Si	0	0	0	0	0	Si	0			1						1		0		Si		Si		Si						0		Si	INTRODUCE LA MANO EN EL CANAL DE PARTO
02080808	2080808	SEGUIMIENTO A LOS 12 MESES	5	Intervención	1	CHIAPAS	19	38	1	1	08:50	8	9	Médico general	0	Si	0	0	0	0	0	Si	0			1						1		0	LE ADMINISTRAN DESPUES DE 2 MINUTOS	Si		0	AUNQUE SI DA EL MASAJE ESTE NO TARDA ES LEVE Y SUPERFICIAL	Si						0		Si	INTRODUCE LA MANO EN EL CANAL DE PARTO
02080808	2080808	SEGUIMIENTO A LOS 12 MESES	5	Intervención	10	CHIAPAS	30	39	2	2	07:30	8	9	Médico general	0	Si	0	0	0	0	0	Si	0			1						1		0		Si		Si		Si						0		Si	INTRODUCE LA MANO EN EL CANAL DE PARTO
02080808	2080808	SEGUIMIENTO A LOS 12 MESES	5	Intervención	7	CHIAPAS	22	38	1	1	11:53	8	9	Médico general	0	Si	0	0	0	0	0	Si	0			1						1		0		Si		Si		Si						0		Si	INTRODUCE LA MANO EN EL CANAL DE PARTO
02080808	2080808	SEGUIMIENTO A LOS 12 MESES	5	Intervención	6	CHIAPAS	25	41	1	1	08:25	8	9	Médico general	0	Si	0	0	0	0	0	Si	0			1						1		0	ADMINISTRAN EN EL MINUTO 50 APROXIMADAMENTE	Si		0	ES MUY LEVE	Si						0		Si	INTRODUCE LA MANO EN EL CANAL DE PARTO
02080808	2080808	SEGUIMIENTO A LOS 12 MESES	5	Intervención	4	CHIAPAS	24	39	4	3	22:15	8	9	Médico general	0	Si	0	0	0	0	0	Si	0			1						1		0		Si		Si		Si						0		Si	INTRODUCE LA MANO EN EL CANAL DE PARTO
02080808	2080808	SEGUIMIENTO A LOS 12 MESES	5	Intervención	5	CHIAPAS	23	39	1	1	22:43	8	9	Médico general	0	Si	0	0	0	0	0	Si	0			1						1		0	ADMINISTRAN AL MINUTO 45 APROXIMADAMENTE EN SOL GLUCOSADA	Si		Si		Si						0		Si	INTRODUCE LA MANO EN EL CANAL DE PARTO
02080808	2080808	SEGUIMIENTO A LOS 12 MESES	5	Intervención	8	CHIAPAS	27	39	3	3	16:02	8	9	Médico general	0	Si	0	0	0	0	0	Si	0			1						1		0		Si		Si		Si						0		Si	INTRODUCE LA MANO EN EL CANAL DE PARTO
02080808	2080808	SEGUIMIENTO A LOS 12 MESES	5	Intervención	3	CHIAPAS	22	40	3	3	13:25	8	9	Médico general	0	Si	0	0	0	0	0	Si	0			1						1		0		Si		Si		Si						0		Si	INTRODUCE LA MANO EN EL CANAL DE PARTO
02080808	2080808	SEGUIMIENTO A LOS 12 MESES	5	Intervención	2	CHIAPAS	27	40	3	3	10:43	8	9	Médico general	0	Si	0	0	0	0	0	Si	0			1						1		0		Si		Si		Si						0		Si	INTRODUCE LA MANO EN EL CANAL DE PARTO
02080808	2080808	SEGUIMIENTO A LOS 4 MESES	5	Intervención	11	CHIAPAS	21	38	1	0	15:12	8	9	Gineco-obstetra	Si	0	0	Si	0	0	0	Si	Si	ESTUDIANTE DE ENFERMERIA GENERAL	2			1				1	1	Si		Si		0		Si						0		0
02080808	2080808	SEGUIMIENTO A LOS 4 MESES	5	Intervención	3	CHIAPAS	28	39	2	0	17:40	8	9	Enfermera	0	0	0	0	0	0	0	Si	0									2		0		Si		Si		Si						Si		0
02090909	2090909	SEGUIMIENTO A LOS 8 MESES	6	Intervención	7	CHIAPAS	28	39	4	2	01:36	8	9	Médico general	0	Si	0	0	0	0	0	Si	Si	NO ESPECIFICO		1						1	1	Si		Si		Si		Si		0		0		0		0
02090909	2090909	LINEA BASAL	6	Intervención	3	CHIAPAS	37	38	4	3	11:13	8	0	Médico general	0	Si	0	0	Si	0	0	Si	0			1			1			1		Si	DESDE QUE LLEGÃ“ A LABOR LE APLICARON 5 UI DE XOITOCINA A LA SOLUCIÃ“N Y DESPUES LE APLICARON 15	Si		Si		Si		0		0		Si	A LOS 10 MINUTOS DEL NACIMIENTO SE LO LLEVAN A QUE LE DE UN BESO LA MAMÃ	0
02090909	2090909	SEGUIMIENTO A LOS 4 MESES	6	Intervención	2	CHIAPAS	26	42	4	3	18:38	9	0	Médico general	0	Si	0	0	0	0	0	Si	0			2						2		Si		Si		Si		Si		0		0		0		0	NO
02090909	2090909	SEGUIMIENTO A LOS 8 MESES	6	Intervención	8	CHIAPAS	21	41	1	0	15:50	8	9	Médico general	0	Si	0	0	0	0	0	Si	Si	ESTUDIANTE DE MEDICINA		2						1	1	Si		Si		Si		Si		0		0		0		Si
02090909	2090909	SEGUIMIENTO A LOS 8 MESES	6	Intervención	9	CHIAPAS	14	38	1	0	17:55	8	9	Médico general	0	Si	0	0	0	0	Si	Si	Si	NO ESPECIFICO		2					1	1	1	0		Si		Si		Si		0		0		0		Si
02090909	2090909	SEGUIMIENTO A LOS 8 MESES	6	Intervención	4	CHIAPAS	32	40	3	2	19:03	8	9	Médico general	0	Si	0	0	0	0	0	Si	0			2						1		Si		Si		0		0		0		0		0		0
02090909	2090909	SEGUIMIENTO A LOS 8 MESES	6	Intervención	6	CHIAPAS	26	37	4	3		8	9	Médico general	0	Si	0	0	0	0	0	Si	0			2						1		Si		Si		Si		0		Si		0		Si		0
02090909	2090909	SEGUIMIENTO A LOS 4 MESES	6	Intervención	4	CHIAPAS	19		2	0	23:30	8	0	Médico general	0	Si	0	0	Si	0	0	Si	0			1			1			2		Si		Si		Si		Si		0		0		Si		0	NO
02090909	2090909	SEGUIMIENTO A LOS 4 MESES	6	Intervención	8	CHIAPAS	30		7	5	21:20	8	0	Médico general	0	Si	0	0	0	0	0	Si	0			2						2		0		Si		0		Si		0		0		0		Si
02090909	2090909	SEGUIMIENTO A LOS 12 MESES	6	Intervención	3	CHIAPAS	24	41	2	1	10:07	8	9	Médico general	0	Si	0	0	0	0	0	Si	Si	ESTUDIANTES DE ENFERMERIA		1						1	2	Si		Si		0		Si		0		0		0		Si
02090909	2090909	SEGUIMIENTO A LOS 12 MESES	6	Intervención	6	CHIAPAS	26	39	6	5	19:40	8	9	Médico general	0	Si	0	0	0	0	0	Si	Si	ENFERMERA PASANTE EN SERVICIO SOCIAL		1						2	1	0		Si		0		Si		0		0		0		0
02090909	2090909	SEGUIMIENTO A LOS 12 MESES	6	Intervención	2	CHIAPAS	26	38	2	0	09:01	8	9	Médico general	0	Si	0	0	0	0	0	Si	Si	ESTUDIANTES DE ENFERMERIA		1						1	2	0		Si		0		Si		0		0		Si		Si
02090909	2090909	SEGUIMIENTO A LOS 12 MESES	6	Intervención	8	CHIAPAS	17	40	1	0	17:20	8	9	Médico general	0	Si	0	0	0	0	0	Si	Si	1 ENFERMERA PASANTE EN SS Y 4 ESTUDIANTES		1						1	5	Si		Si		0		Si		0		0		0		0
02090909	2090909	SEGUIMIENTO A LOS 12 MESES	6	Intervención	7	CHIAPAS	35		6	4	20:15	8	9	Médico general	0	Si	0	0	0	0	0	Si	Si	PASANTE EN SS ENF		1						1	1	0		Si		Si		Si		0		0		0		0
02090909	2090909	SEGUIMIENTO A LOS 12 MESES	6	Intervención	4	CHIAPAS	22	38	2	1	10:52	8	9	Médico general	0	Si	0	0	0	0	0	Si	Si	ESTUDIATES DE ENFERMERIA		1						1	3	Si		Si		0		Si		0		0		0		Si
02090909	2090909	SEGUIMIENTO A LOS 12 MESES	6	Intervención	9	CHIAPAS	19	40	2	1	19:18	8	9	Médico general	0	Si	0	0	0	0	0	0	Si	1 ENFERMERA PASANTE EN SS Y 4 ESTUDIANTES		1							5
02090909	2090909	LINEA BASAL	6	Intervención	4	CHIAPAS	40	40	8	7	08:45	8	0	Médico general	0	Si	0	0	0	0	0	Si	0			2						1		Si	DESDE QUE LLEGA LA MUJER A LA SALA DE LABOR LE APLICAN 10 UI DE OXITOCINA Y NO VUELVEN A APLICAR MA	Si		Si	DAN MASAJE AL UTERO DESPUÃ‰S DE QUE NACE EL NIÃ‘O PARA EXTRAER LA PLACENTA	Si		0		0		Si		Si
02090909	2090909	SEGUIMIENTO A LOS 8 MESES	6	Intervención	2	CHIAPAS	30		4	4	13:23	8	9	Médico general	0	Si	0	0	0	0	0	Si	0			1						2		0		Si		Si		Si		0		0		Si		Si
02090909	2090909	SEGUIMIENTO A LOS 8 MESES	6	Intervención	3	CHIAPAS	22	39	1	0	14:23	8	9	Médico general	0	Si	0	0	0	0	0	Si	0			1						1		Si		Si		Si		0		0		0		Si		Si
02090909	2090909	LINEA BASAL	6	Intervención	5	CHIAPAS	24	38	2	1	10:15	8	0	Médico general	0	Si	0	0	0	0	0	Si	0			1						1		Si	DESDE QUE LLEGÃ“ A LABOR LE APLICARON 5 UI DE XOITOCINA A LA SOLUCIÃ“N	0		0		Si		0		0		0		0
02090909	2090909	SEGUIMIENTO A LOS 4 MESES	6	Intervención	5	CHIAPAS	21	40	2	1	01:36	8	0	Médico general	0	Si	0	0	0	0	0	Si	0			1						2		0		Si		0		Si		0		0		0		Si	METE LA MANO A LA VAGINA DE LA MUJER EN DOS OCASIONES
02090909	2090909	SEGUIMIENTO A LOS 8 MESES	6	Intervención	10	CHIAPAS	36	36	7	6		8	9	Médico general	0	Si	0	Si	0	0	0	Si	Si	ESTUDIANTE DE ENFERMERIA		1		1				1	1	0		Si		0		Si	EL PINZAMIENTO DEL CORDON UMBILICAL AL MINUTO LO INDICO EL OBSTETRA YA QUE LA MÃ‰DICA LO IBA A REALI	0		0		0		0
02090909	2090909	SEGUIMIENTO A LOS 8 MESES	6	Intervención	5	CHIAPAS	35	40	6	5	20:40	8	9	Médico general	0	Si	0	0	0	0	0	Si	Si	ESTUDIANTE DE MEDICINA		2						1	1	Si		Si		0		0		Si		0		Si		0
02090909	2090909	LINEA BASAL	6	Intervención	2	CHIAPAS	18	40	1	0	01:03	8	0	Médico general	0	Si	0	0	0	0	0	Si	0			1						1		0		Si		Si		0		Si		0		Si		Si
02090909	2090909	SEGUIMIENTO A LOS 4 MESES	6	Intervención	7	CHIAPAS	17	40	1	0	21:07	8	0	Médico general	0	Si	0	0	0	0	0	Si	Si	INTENDENTE		2						3	1	0		Si		0		Si		0		0		0		Si
02090909	2090909	SEGUIMIENTO A LOS 8 MESES	6	Intervención	11	CHIAPAS	27	40	2	1	18:05	8	9	Médico general	0	Si	0	Si	0	0	0	Si	Si	ESTUDIANTE DE ENFERMERIA		1		1				1	1	0		Si		0		Si		0		0		0		Si
02090909	2090909	SEGUIMIENTO A LOS 4 MESES	6	Intervención	3	CHIAPAS	16		2	1	22:14	8	0	Médico general	0	Si	0	0	Si	0	0	Si	0			1			1			1		Si		Si		0		Si		0		0		Si			NO
02090909	2090909	SEGUIMIENTO A LOS 4 MESES	6	Intervención	6	CHIAPAS	22	39	2	1	01:28	8	0	Médico general	0	Si	0	0	0	0	0	Si	0			2						2		0		Si		0		Si		0		0		0		0
02090909	2090909	SEGUIMIENTO A LOS 12 MESES	6	Intervención	5	CHIAPAS	16	38	1	0	18:09	7	8	Medico Pasante	Si	Si	0	0	0	0	0	Si	Si	1 PASANTE DE ENFERMERIA EN SERVICIO SOCIAL 1 ESTUDIANTE DE ENFERMERIA	1	1						3	2	0		Si		0		Si		0		0		Si		Si
02101010	2101010	SEGUIMIENTO A LOS 8 MESES	7	Intervención	3	CHIAPAS	15	40	1	0	22:06	8	9	Médico interno	Si	0	0	0	0	0	0	Si	0		1							1		Si		Si		Si		Si		0		0		0		Si
02101010	2101010	SEGUIMIENTO A LOS 8 MESES	7	Intervención	10	CHIAPAS	22	40	2	1		8	0	Médico interno	Si	0	0	Si	0	0	0	Si	0		1			1				1		Si		Si		Si		0		Si		0		Si		0
02101010	2101010	SEGUIMIENTO A LOS 12 MESES	7	Intervención	12	CHIAPAS	18	39	1	0	15:30	8	0	Médico interno	Si	Si	0	0	0	0	0	Si	0		1	1						2		Si		Si		Si		Si		0		0		0		Si
02101010	2101010	LINEA BASAL	7	Intervención	3	CHIAPAS	33	37	5	4	02:30	8	0	Médico interno	0	Si	0	0	0	0	0	Si	Si	INTERNO DE PREGRADO								1	1	0		Si		Si		Si		0		0		0		Si
02101010	2101010	SEGUIMIENTO A LOS 12 MESES	7	Intervención	8	CHIAPAS	21	38	1	0	14:56	8	0	Médico interno	Si	0	Si	Si	0	0	0	Si	0		2		1	1				2		Si		Si		Si		Si		0		0		0		Si
02101010	2101010	SEGUIMIENTO A LOS 8 MESES	7	Intervención	8	CHIAPAS	24	39	3	2	10:31	8	0	Médico interno	Si	0	0	Si	0	0	0	Si	Si	ESTUDIANTES DE ENFERMERIA	1			1				2	3	0		Si		Si		Si		0		0		0		Si
02101010	2101010	SEGUIMIENTO A LOS 12 MESES	7	Intervención	2	CHIAPAS	19	39	1	0	18:24	9	0	Médico interno	Si	0	Si	Si	0	0	0	Si	Si	ESTUDIANTES DE TERCER SEMESTRE DE ENFERMERIA	2		1	1				1	2	Si		0		Si	LO HIZO LA INTERNA QUE ESTABA OBSERVANDO EL PARTO	Si		0		0		0		Si
02101010	2101010	LINEA BASAL	7	Intervención	4	CHIAPAS	17	39	1	0	12:15	8	0	Médico interno	0	0	0	Si	0	0	0	Si	Si	MEDICO INTERNO DE PREGRADO				1				3	1	0		Si		Si		Si						0		Si
02101010	2101010	SEGUIMIENTO A LOS 8 MESES	7	Intervención	4	CHIAPAS	20	39	2	1	11:45	8	9	Médico interno	Si	0	0	0	0	0	0	Si	Si	1MIP Y 1 ESTUDIANTE DE ENFERMERIA	1							1	2	Si		Si		Si		Si		0		0		0		Si
02101010	2101010	SEGUIMIENTO A LOS 8 MESES	7	Intervención	9	CHIAPAS	17	42	1	0	19:15	8	0	Médico general	Si	Si	0	0	0	0	0	Si	Si	ESTUDIANTES DE ENFERMERIA	1	1						1	4	0		Si		Si		Si		0		0		0		Si
02101010	2101010	LINEA BASAL	7	Intervención	2	CHIAPAS	32		9	7	14:12	8	9	Médico general	0	Si	0	0	0	0	0	Si	0												NO		SI		SI		SI						NO		SI
02101010	2101010	SEGUIMIENTO A LOS 12 MESES	7	Intervención	4	CHIAPAS	32	37	6	5	11:29	8	0	Médico general	0	Si	0	0	0	0	0	0	Si	ENFERMEROS VOLUNTARIOS		1							2	0		Si		0		Si		0		0		Si		Si
02101010	2101010	SEGUIMIENTO A LOS 8 MESES	7	Intervención	6	CHIAPAS	28	38	4	3	21:04	8	0	Médico general	Si	Si	0	0	0	0	0	Si	Si	ESTUDIANTES DE ENFERMERIA	1	1						1	2	0		Si		0		0		Si		0		Si		Si
02101010	2101010	SEGUIMIENTO A LOS 8 MESES	7	Intervención	7	CHIAPAS	19	39	3	2		8	9	Médico general	0	Si	0	0	0	0	0	Si	Si	ESTUDIANTES DE ENFERMERIA		2						1	2	Si		Si		Si		Si		0		0		0		Si
02101010	2101010	SEGUIMIENTO A LOS 12 MESES	7	Intervención	3	CHIAPAS	26	22	3	2	09:40	8	0	Médico general	Si	0	0	0	0	0	0	0	Si	ENFERMEROS VOLUNTARIOS	1								2	Si		Si		Si		Si		0		0		0		Si
02101010	2101010	SEGUIMIENTO A LOS 12 MESES	7	Intervención	9	CHIAPAS	18		1	0	19:04	8	0	Médico general	0	Si	0	0	0	0	0	Si	Si	PASANTE DE SERVICIO SOCIAL DE ENFERMERIA		1						3	1	Si		Si		Si		Si		0		0		0		Si	CON PINZAS DE ANILLOS Y GASAS EN 2 OCASIONES
02101010	2101010	SEGUIMIENTO A LOS 12 MESES	7	Intervención	10	CHIAPAS	22	39	1	0	18:07	8	0	Médico general	Si	Si	0	0	0	0	0	Si	0		1	1						1		Si		Si		Si		Si		0		0		0		Si
02101010	2101010	SEGUIMIENTO A LOS 8 MESES	7	Intervención	5	CHIAPAS	25		3	1	17:49	8	0	Médico general	Si	Si	0	Si	0	0	0	Si	0		1	2		1				1		0		0		Si		Si		0		0		0		Si
02101010	2101010	SEGUIMIENTO A LOS 8 MESES	7	Intervención	2	CHIAPAS	25	38	3	1	19:14	8	9	Médico general	0	Si	0	0	0	0	0	Si	0			1						1		Si		Si		Si		Si		0		0		0		0
02101010	2101010	SEGUIMIENTO A LOS 12 MESES	7	Intervención	7	CHIAPAS	42		3	2	10:45	8	0	Médico general	0	Si	0	0	0	0	0	Si	0			1						2		0		Si		0		Si		0		0		0		Si
02101010	2101010	SEGUIMIENTO A LOS 4 MESES	7	Intervención	9	CHIAPAS	17		1	0	03:36	7	9	Residente	0	Si	Si	0	0	0	0	Si	Si	MIP		1	1					1	1	Si		Si		0		Si		0		0		0		Si
02101010	2101010	LINEA BASAL	7	Intervención	5	CHIAPAS	22	38	1	0	09:58	8	0	Residente	0	0	0	Si	0	0	0	Si	Si	MEDICO INTERNO PREGRADO				1				2	1	Si		Si		Si		Si		Si		Si		0		Si
02101010	2101010	SEGUIMIENTO A LOS 4 MESES	7	Intervención	3	CHIAPAS	16		1	0	10:10	8	9	Residente	0	0	Si	Si	0	0	Si	Si	Si	MIP			1	1			1	1	1	Si		Si		Si		Si		0		0		0		0
02101010	2101010	SEGUIMIENTO A LOS 4 MESES	7	Intervención	5	CHIAPAS	39	38	10	9		0	0	Residente	0	0	Si	0	0	0	0	0	Si	MIP			1						1	Si		Si		Si		Si		0		0		0		0
02101010	2101010	SEGUIMIENTO A LOS 4 MESES	7	Intervención	6	CHIAPAS	22		1	0	09:18	8	9	Residente	0	0	0	0	0	0	0	Si	0									2		0		Si		0		Si		0		0		0		0
02101010	2101010	SEGUIMIENTO A LOS 8 MESES	7	Intervención	11	CHIAPAS	31	38	7	6	19:15	8	0	Gineco-obstetra	Si	Si	0	Si	0	Si	Si	Si	0		3	1		1		1	1	2		0		Si		Si		Si		0		0		0		0
02101010	2101010	SEGUIMIENTO A LOS 4 MESES	7	Intervención	8	CHIAPAS	18	36	1	0	13:07	8	9	Gineco-obstetra	0	0	0	Si	0	0	0	Si	Si	NO ESPECIFICO				1				1	1	Si		Si		Si		Si		0		0		0		0
02101010	2101010	SEGUIMIENTO A LOS 12 MESES	7	Intervención	6	CHIAPAS	22	35	4	3	21:24	8	0	Gineco-obstetra	Si	Si	0	Si	0	Si	0	Si	0		1	2		1		1		3		Si		Si		Si		Si		0		0		0		Si
02101010	2101010	SEGUIMIENTO A LOS 12 MESES	7	Intervención	5	CHIAPAS	27	38	3	2	20:55	8	0	Gineco-obstetra	Si	Si	0	Si	0	0	Si	Si	Si	PASANTE DE MEDICINA EN SERVICIO SOCIAL	1	2		2			1	3	1	Si		Si		Si		Si		0		0		0		Si
02101010	2101010	SEGUIMIENTO A LOS 4 MESES	7	Intervención	10	CHIAPAS	20	40	1	0	20:01	8	9	Medico Pasante	0	Si	Si	0	0	0	0	0	Si	MIPS		1	1						3	0		Si		0		Si		0		0		0		0
02101010	2101010	SEGUIMIENTO A LOS 4 MESES	7	Intervención	2	CHIAPAS	26	40	3	2	23:41	8	9	Medico Pasante	0	0	Si	0	0	0	0	Si	Si	MIP			1					1	1	0		Si		0		Si		0		0		0		Si
02101010	2101010	SEGUIMIENTO A LOS 4 MESES	7	Intervención	4	CHIAPAS	15	38	1	0	20:31	8	9	Medico Pasante	0	0	0	0	0	0	0	Si	Si	INTERNO								2	1	0		Si		0		Si		0		0		0		0
02101010	2101010	SEGUIMIENTO A LOS 4 MESES	7	Intervención	7	CHIAPAS	34	39	5	4	08:20	8	9	Medico Pasante	0	0	Si	0	0	0	0	Si	Si	NO ESPECIFICO			1					2	1	0		Si		0		Si		0		0		0		Si
02101010	2101010	SEGUIMIENTO A LOS 12 MESES	7	Intervención	11	CHIAPAS	23		2	1	14:53	8	0	Medico Pasante	0	Si	0	0	0	0	0	Si	Si	PARTERA PROFESIONAL EN SERVICIO SOCIAL		1						1	1	Si		Si		Si		Si		0		0		0		Si	SALE EL FRAGMENTO DE MEMBRANA
02111111	2111111	SEGUIMIENTO A LOS 8 MESES	2	Control	5	CHIAPAS	20		2	0	09:16	8	9	Médico interno	Si	0	0	0	0	0	0	Si	0		1							1		0		Si		0		Si						0		0
02111111	2111111	SEGUIMIENTO A LOS 4 MESES	2	Control	11	CHIAPAS	17	38	2	1	12:35	7	9	Médico interno	Si	0	0	0	0	0	0	Si	0		1							2		Si		Si		0		Si		0		0		0		Si
02111111	2111111	LINEA BASAL	2	Control	7	CHIAPAS	22	38	1	0	11:40	8	0	Médico interno	0	0	Si	0	0	0	0	Si	Si	1 RESIDENTE Y 1 INTERNO			1					2	2	0		Si		0		Si		0		0		0		Si
02111111	2111111	SEGUIMIENTO A LOS 4 MESES	2	Control	12	CHIAPAS	21	40	1	0	12:34	8	9	Médico interno	Si	0	0	0	0	0	0	Si	0		1							2		0		0		Si		Si		0		0		0		Si
02111111	2111111	SEGUIMIENTO A LOS 8 MESES	2	Control	7	CHIAPAS	17		1	0	18:48	8	9	Médico interno	Si	0	0	0	0	0	0	Si	0		1							1		0		Si		0		Si						0		Si
02111111	2111111	SEGUIMIENTO A LOS 8 MESES	2	Control	2	CHIAPAS	17	41	1	0	16:00	8	9	Médico interno	0	Si	0	0	0	0	0	Si	0			1						2		Si		Si		0		Si						0		Si
02111111	2111111	SEGUIMIENTO A LOS 8 MESES	2	Control	1	CHIAPAS	31	37	2	1	15:08	8	9	Médico interno	Si	0	0	Si	0	0	0	Si	0		2			1				2		Si		Si		0		Si						0		Si
02111111	2111111	SEGUIMIENTO A LOS 4 MESES	2	Control	9	CHIAPAS	17	39	2	1	22:20	8	0	Médico interno	Si	0	0	0	0	0	0	Si	0		1							3		0		Si		0		Si		0		0		0		Si
02111111	2111111	SEGUIMIENTO A LOS 4 MESES	2	Control	2	CHIAPAS	15	38	1	0	20:00	8	0	Médico interno	Si	0	0	0	0	0	0	Si	0		1							2		0		Si		Si		Si		0		0		0		Si
02111111	2111111	SEGUIMIENTO A LOS 4 MESES	2	Control	3	CHIAPAS	19	39	1	0	02:17	8	9	Médico interno	Si	0	0	0	0	0	0	Si	0		1							3		0		Si		Si		Si		0		0		0		Si
02111111	2111111	LINEA BASAL	2	Control	3	CHIAPAS	19	39	1	0	02:17	8	0	Médico interno	Si	0	0	0	0	0	0	Si	0		1							3		0		Si		Si		Si		0		0		0		Si
02111111	2111111	LINEA BASAL	2	Control	5	CHIAPAS	18	26	1	0	13:56	8	0	Médico interno	Si	0	0	Si	0	0	0	Si	0		2			1				2		0		Si		0		Si		0		0		0		Si
02111111	2111111	SEGUIMIENTO A LOS 4 MESES	2	Control	5	CHIAPAS	18	26	1	0	13:56	8	9	Médico interno	Si	0	0	Si	0	0	0	Si	0		2			1				2		0		Si		0		Si		0		0		0		Si
02111111	2111111	SEGUIMIENTO A LOS 8 MESES	2	Control	3	CHIAPAS	22		3	2	17:22			Médico interno	Si	0	0	0	0	0	0	Si	0		1							2		Si		Si		0		Si						0		Si
02111111	2111111	SEGUIMIENTO A LOS 4 MESES	2	Control	6	CHIAPAS	19		3	2	14:54	8	0	Médico interno	Si	0	0	Si	0	0	0	Si	0		1			1				2		0		Si		0		Si		0		0		0		Si
02111111	2111111	SEGUIMIENTO A LOS 4 MESES	2	Control	4	CHIAPAS	19	39	1	0	01:06	8	0	Médico interno	Si	0	0	0	0	0	0	Si	0		2							2		0		0		Si		Si		0		0		0		Si
02111111	2111111	SEGUIMIENTO A LOS 8 MESES	2	Control	8	CHIAPAS	17		2	1	09:28	8	9	Médico interno	Si	0	0	0	0	0	0	Si	0		1							2		0		Si		0		Si						0		Si
02111111	2111111	SEGUIMIENTO A LOS 4 MESES	2	Control	10	CHIAPAS	23	36	2	1	10:50	8	0	Médico interno	Si	0	0	0	0	0	0	Si	Si	ESTUDIANTE DE MEDICINA	1							2	1	0		Si		0		Si		0		0		0		Si
02111111	2111111	SEGUIMIENTO A LOS 4 MESES	2	Control	13	CHIAPAS	28	35	1	0	13:00	8	9	Médico general	Si	0	Si	0	0	0	0	Si	0		1		1					2		0		Si		Si		Si		0		0		0		Si
02111111	2111111	LINEA BASAL	2	Control	8	CHIAPAS	23	35	5	3	19:10	8	0	Residente	0	0	0	0	0	0	0	Si	Si	2 MIP								1	2	0		Si		0		Si		0		0		0		Si
02111111	2111111	SEGUIMIENTO A LOS 4 MESES	2	Control	8	CHIAPAS	28	37	3	2	22:12	8	0	Residente	Si	0	0	Si	0	0	0	Si	Si	ESTUDIANTE DE MEDICINA	1			1				2	1	0		Si		Si		Si		0		0		0		0
02111111	2111111	SEGUIMIENTO A LOS 8 MESES	2	Control	6	CHIAPAS	24		3	2	09:22	8	9	Residente	Si	0	Si	0	0	0	0	Si	0		1		1					1		0		Si		0		Si						0		0
02111111	2111111	SEGUIMIENTO A LOS 4 MESES	2	Control	7	CHIAPAS	23		2	1	15:22	8	0	Gineco-obstetra	Si	0	0	Si	0	0	0	Si	0		1			1				2		Si		Si		Si		Si		0		0		0		0
02111111	2111111	SEGUIMIENTO A LOS 8 MESES	2	Control	4	CHIAPAS	23	41	4	3	17:48	8	9	Gineco-obstetra	Si	0	Si	Si	0	0	0	Si	0		1		1	1				1		Si		Si		0		Si						0		Si
02111111	2111111	LINEA BASAL	2	Control	2	CHIAPAS	24	39	2	1		7	9	Gineco-obstetra	0	0	0	0	0	0	0	Si	0									3		0		Si		Si		0		Si		0		0		0
02111111	2111111	LINEA BASAL	2	Control	4	CHIAPAS	33		9	7	13:50	8	9	Medico Pasante	0	0	0	0	0	0	0	Si	Si	1 MEDICINA INTERNA Y 2 ESTUDIANTES DE ENFERMERIA								1	3	0		0		0		0		Si		0		0		Si
02111111	2111111	LINEA BASAL	2	Control	6	CHIAPAS	32	38	1	4	10:35	8	0	Medico Pasante	0	0	0	0	0	0	Si	Si	Si	1 INTERNO Y 1 RESIDENTE							1	1	2	0		Si		0		Si		0		0		0		Si
02141414	2141414	SEGUIMIENTO A LOS 8 MESES	8	Intervención	5	CHIAPAS	20	38	2	2	12:28	8	9	Médico interno	Si	Si	0	0	0	0	0	Si	Si	PASANTE DE ENFERMERIA GENERAL	1	1						1	1	0		Si		Si		Si						0		Si	INTRODUCE LA MANO EN EL CANAL DEL PARTO
02141414	2141414	SEGUIMIENTO A LOS 12 MESES	8	Intervención	8	CHIAPAS	21	38	2	2	16:58	8	9	Médico interno	Si	0	0	0	0	0	0	Si	0		1							1		0		Si		Si		Si						0	SOLO LE DICE A LA MADRE QUE YA NACIO PERO QUE LO TIENEN QUE CUBRIR AL RECIEN NACIDO	Si	INTRODUCE LA MANO EN EL CANAL DEL PARTO
02141414	2141414	SEGUIMIENTO A LOS 8 MESES	8	Intervención	4	CHIAPAS	22	40	3	1	07:10	8	9	Médico interno	Si	Si	0	0	0	0	0	Si	0		1	1						1		0		Si		Si		Si						0		Si
02141414	2141414	SEGUIMIENTO A LOS 8 MESES	8	Intervención	3	CHIAPAS	27	39	3	2	20:50	7	9	Médico interno	Si	Si	0	0	0	0	0	Si	Si	PASANTE DE ENFERMERIA GENERAL	1	1						1	1	0		Si		Si		Si						0		Si
02141414	2141414	LINEA BASAL	8	Intervención	4	CHIAPAS	22	34	2	0	15:00	8	9	Médico interno	Si	Si	0	0	0	0	0	Si	0		2	1						2		Si	INYECTAR OXITOCINA DENTRO DEL PRIMER MINUTO DESPUES DEL NACIMIENTO DEL BEBE	Si	EXTRAER LA PLACENTA MEDIANTE TRACCIÃ“N CONTROLADA DEL CORDON UMBILICAL PRESIONANDO	Si	MASAJEAR EL UTERO SOBRE EL ABDOMEN DESPUES DE LA EXPULSIÃ“N DE LA PLACENTA	0		0		Si		Si		0
02141414	2141414	LINEA BASAL	8	Intervención	2	CHIAPAS	30	39	2	1	09:38	8	9	Médico interno	Si	Si	Si	Si	0	0	Si	Si	0		2	1	1	1			1	2		Si	INYECTAR OXITOCINA DENTRO DEL PRIMER MINUTO DESPUES DEL NACIMIENTO DEL BEBE	Si	EXTRAER LA PLACENTA MEDIANTE TRACCION CONTROLADA DEL CORDON UMBILICAL PRESIONANDO	Si	MASAJEAR EL ÃšTERO SOBRE EL ABDOMEN DESPUES DE LA EXPULSION DE LA PLACENTA	Si		0		0		Si		0
02141414	2141414	LINEA BASAL	8	Intervención	3	CHIAPAS	30	39	2	1	09:38	8	9	Médico interno	Si	Si	Si	Si	0	0	Si	Si	0		2	1	1	1			1	2		Si	INYECTAR OXITOCINA DENTRO DEL PRIMER MINUTO DESPUES DEL NACIMIENTO DEL BEBE	Si	EXTRAER LA PLACENTA MEDIANTE TRACCION CONTROLADA DEL CORDON UMBILICAL, PRESIONANDO	Si	MASAJEAR EL ÃšTERO SOBRE EL ABDOMEN DESPUES DE LA EXPULSION DE LA PLACENTA	Si		0		0		0		Si
02141414	2141414	SEGUIMIENTO A LOS 12 MESES	8	Intervención	2	CHIAPAS	19	39	2	2	20:00	8	9	Médico general	0	Si	0	0	0	0	0	Si	0			1						1		0	LO ADMINISTRA DESPUES AL MINUTOS 1 20	Si	ACCION CONTRATRACCION	Si	SI DA MASAJE PERO ES BREVE	Si								Si	INTRODUCE LA MANO EN EL CANAL VAGINAL
02141414	2141414	SEGUIMIENTO A LOS 12 MESES	8	Intervención	5	CHIAPAS	28	39	4	4	17:30	8	9	Médico general	0	Si	0	0	0	0	0	Si	0			1						1		0		Si	ACCION CONTRATRACCION	Si	SI DA MASAJE PERO NO TARDA	Si						0		Si	INTRODUCE LA MANO EN EL CANAL DEL PARTO
02141414	2141414	SEGUIMIENTO A LOS 12 MESES	8	Intervención	3	CHIAPAS	17	39	1	1	10:50	8	9	Médico general	0	Si	0	0	0	0	0	Si	0			1						1		Si		Si		Si		Si						Si		0
02141414	2141414	SEGUIMIENTO A LOS 8 MESES	8	Intervención	7	CHIAPAS	19	38	2	2	20:10	8	9	Médico general	Si	Si	0	0	0	0	0	Si	0		1	1						1		Si		Si		Si		Si						Si		0
02141414	2141414	SEGUIMIENTO A LOS 8 MESES	8	Intervención	8	CHIAPAS	35	40	4	3	16:20	8	9	Médico general	0	Si	0	0	0	0	0	Si	0			1						1		Si		Si		Si		Si						0		0
02141414	2141414	SEGUIMIENTO A LOS 12 MESES	8	Intervención	4	CHIAPAS	16	38	2	1	10:15	8	9	Médico general	0	Si	0	0	0	0	0	Si	0			1						1		Si		Si	INTRODUCE LA MANO EN EL CANAL DEL PARTO	Si	SI PERO ES BREVE EL MASAJE	Si						0		Si
02141414	2141414	SEGUIMIENTO A LOS 8 MESES	8	Intervención	6	CHIAPAS	20	40	2	2	09:30	8	9	Médico general	Si	Si	0	0	0	0	0	Si	0		1	1						1		0		Si		Si		Si						0		0
02141414	2141414	SEGUIMIENTO A LOS 8 MESES	8	Intervención	1	CHIAPAS	36	39	3	3	17:20	8	9	Médico general	0	Si	0	0	0	0	0	Si	Si	PASANTE DE ENFERMERIA GENERAL		1						1	1	0	ADMINSITRAN A LOS 2 MINUTOS PORQUE ASI INDICA EL MEDICO	Si	ACCION CONTRATRACCION	Si	SI MASAJEA AUNQUE ES BREVE	Si						0		Si	INTRODUCE LA MANO EN EL CANAL DEL PARTO
02141414	2141414	SEGUIMIENTO A LOS 12 MESES	8	Intervención	7	CHIAPAS	34	40	2	2	16:31	8	9	Médico general	Si	Si	0	0	0	0	0	Si	0		1	1						1		0	LO INDICA PERO LO PASAN DESPUES DEL MINUTO	Si	ACCION COTRATRACCION PLACENTA COMPLETA	Si								0		0	EXPLICA QUE LA PLACENTA ESTA COMPLETA Y DA BUEN MASAJE
02141414	2141414	SEGUIMIENTO A LOS 8 MESES	8	Intervención	2	CHIAPAS	22	40	1	1	08:15	8	9	Médico general	0	Si	0	0	0	0	0	Si	Si	PASANTE DE ENFERMERIA GENERAL		1						2	1	Si		Si	ACCION CONTRATRACCION	Si	MASAJEA FUERTEMENTE Y QUE DURA	Si						Si		0
02141414	2141414	SEGUIMIENTO A LOS 4 MESES	8	Intervención	2	CHIAPAS	21	40	3	2	05:38	8	9	Médico general	0	Si	0	0	0	0	0	Si	0			1						1		0	ADMINISTRAN HASTA LOS 3 NINUTOS POSTERIOR AL NACIMIENTO	Si		Si		Si						0		0
02141414	2141414	SEGUIMIENTO A LOS 4 MESES	8	Intervención	1	CHIAPAS	32	39	3	1	02:48	8	9	Médico general	0	Si	0	0	0	0	0	Si	0			1						1		0	02:55:00 A.M.	Si		Si		Si						0		0
02141414	2141414	SEGUIMIENTO A LOS 12 MESES	8	Intervención	1	CHIAPAS	22	40	1	1	00:20	8	9	Médico general	0	Si	0	0	0	0	0	Si	0			1						1		0	DEPUES DEL MINUTO DEL NACIMIENTO	Si	ACCION CONTRATRACCIN	0	NO SOLOCOLOCA LA MANO PERO NO DA MASAJE	Si						0		Si	INTRODUCE LA MANO EN LA CAVIDAD DEL CANAL VAGINAL
02141414	2141414	SEGUIMIENTO A LOS 12 MESES	8	Intervención	6	CHIAPAS	18	38	2	2	09:15	8	9	Gineco-obstetra	Si	0	0	Si	0	0	0	Si	0		1			1				1		Si		Si		Si		Si						0		0
03121212	3121212	SEGUIMIENTO A LOS 8 MESES	1	Control	3	GUERRERO	16	39	1	0	15:17	8	9	Médico interno	Si	0	0	Si	0	0	0	Si	0		2			1				2		0		Si		0		Si						0		Si
03121212	3121212	SEGUIMIENTO A LOS 12 MESES	1	Control	3	GUERRERO	24	40	1	0	15:10	7	9	Médico interno	Si	Si	0	0	0	0	Si	Si	0		2	1					1	2		0		Si		0		Si						0		Si
03121212	3121212	SEGUIMIENTO A LOS 12 MESES	1	Control	2	GUERRERO	20	40	2	0	12:24	8	9	Médico interno	Si	Si	0	0	0	0	0	Si	0		2	1						2		0		Si		0		Si						0		Si
03121212	3121212	SEGUIMIENTO A LOS 8 MESES	1	Control	6	GUERRERO	36	36	4	3	20:15	8	9	Médico interno	Si	0	0	Si	0	0	0	Si	0		1			1				1		0		Si		0		Si						0		0
03121212	3121212	SEGUIMIENTO A LOS 8 MESES	1	Control	4	GUERRERO	16	41	2	1	15:33	8	9	Médico interno	Si	Si	0	Si	0	0	0	Si	Si	ESTUDIANTES DE PRIMER AÃ‘O DE ENFERMERIA	1	2		1				1	2	0		Si		0		Si						0		Si
03121212	3121212	SEGUIMIENTO A LOS 8 MESES	1	Control	5	GUERRERO	25		2	1	19:00	8	9	Médico interno	Si	0	0	Si	0	0	0	Si	0		2			1				3		0		Si		0		Si						0		0
03121212	3121212	SEGUIMIENTO A LOS 12 MESES	1	Control	4	GUERRERO	32	40	3	2	15:38	8	9	Médico general	Si	Si	0	Si	0	0	Si	Si	0		1	1		1			1	2		0		Si		0		Si						0		Si
03121212	3121212	SEGUIMIENTO A LOS 4 MESES	1	Control	9	GUERRERO	22	39	1	0	13:35	8	9	Médico general	0	Si	0	0	0	0	0	Si	Si	MIP		1						3	1	Si		Si		0		Si						0		Si
03121212	3121212	LINEA BASAL	1	Control	2	GUERRERO	17	39	1	0	17:47	8	9	Médico general	0	Si	0	Si	0	0	Si	Si	Si	MIP		1		1			1	2	1	0		0		Si		Si		0		0		0		0
03121212	3121212	SEGUIMIENTO A LOS 4 MESES	1	Control	7	GUERRERO	20	40	1	0	09:48	8	9	Gineco-obstetra	0	0	0	Si	0	0	0	Si	Si	MIP				1				1	1	Si		Si		0		0		Si		0		0		Si
03121212	3121212	SEGUIMIENTO A LOS 8 MESES	1	Control	2	GUERRERO	21		1	0	13:45	9	9	Gineco-obstetra	Si	0	0	Si	0	0	0	Si	Si	ESTUDIANTES DE ENFERMERIA	1			1				1	2	0		Si		0		Si						0		Si
03121212	3121212	SEGUIMIENTO A LOS 8 MESES	1	Control	7	GUERRERO	17	40	1	0	12:55	9	9	Gineco-obstetra	Si	0	0	Si	0	0	0	0	0		1			1						0		Si		0		Si						0		Si
03121212	3121212	LINEA BASAL	1	Control	5	GUERRERO	27	36	2	1	17:18	9	9	Gineco-obstetra	0	Si	0	Si	0	0	Si	Si	Si	MEDICO INTERNO DE PREGRADO		1		1			1	2	1	0		Si		Si		Si		0		0		0		0
03121212	3121212	LINEA BASAL	1	Control	3	GUERRERO	24	39	3	1	11:17	8	9	Gineco-obstetra	0	Si	0	Si	0	0	Si	Si	Si	MIP		1		1			1	2	1	0		0		0		Si		Si		0		0		0
03121212	3121212	SEGUIMIENTO A LOS 4 MESES	1	Control	8	GUERRERO	21	39	1	0	11:45	8	9	Medico Pasante	0	0	0	Si	0	0	0	Si	Si					1				3	1	Si		Si		0		Si								Si
03121212	3121212	SEGUIMIENTO A LOS 4 MESES	1	Control	6	GUERRERO	30	39	3	2	15:19	8	9	Medico Pasante	0	0	0	Si	0	0	0	Si	Si	MIP				1				2	2	Si		Si				Si
03121212	3121212	SEGUIMIENTO A LOS 4 MESES	1	Control	5	GUERRERO	20	39	3	2	20:17	8	9	Medico Pasante	0	0	0	Si	0	0	0	Si	Si					1				2	1			Si				Si								Si
03121212	3121212	SEGUIMIENTO A LOS 4 MESES	1	Control	4	GUERRERO	19	37	1	0	11:50	7	9	Medico Pasante	0	0	0	Si	0	0	Si	Si	Si	MIP				1			1	2	1			Si				Si								Si
03121212	3121212	LINEA BASAL	1	Control	4	GUERRERO	17	39	1	0	11:07	8	9	Medico Pasante	0	Si	0	Si	0	0	Si	Si	Si	MIP		1		1			1	2	1	0		Si		Si		Si		0		0		0		0
03121212	3121212	SEGUIMIENTO A LOS 4 MESES	1	Control	2	GUERRERO	13	40	1	0	16:49	4	8	Medico Pasante	0	0	0	Si	0	Si	0	Si	Si	MIP				1		1		1	1			Si				Si						0		Si
03121212	3121212	SEGUIMIENTO A LOS 4 MESES	1	Control	3	GUERRERO	17	40	1	0		8	9	Medico Pasante	0	0	0	Si	0	0	0	Si	0					1				2				Si				Si						0		0
03151515	3151515	SEGUIMIENTO A LOS 12 MESES	2	Intervención	7	GUERRERO	19	40	1	0	17:24	8	9	Médico interno	Si	0	Si	0	0	0	0	Si	0		1		1					1		0		Si		Si		Si						Si		Si
03151515	3151515	SEGUIMIENTO A LOS 12 MESES	2	Intervención	4	GUERRERO	20	39	1	0	10:36	8	9	Médico interno	Si	0	Si	0	0	0	0	Si	0		1		1					1		0	5 UNIDADES DESPUES DEL MINUTO EN LA SOLUCION	Si		Si		Si						0		Si
03151515	3151515	SEGUIMIENTO A LOS 12 MESES	2	Intervención	5	GUERRERO	18	40	1	0	11:30	8	9	Médico interno	Si	0	Si	0	0	0	0	Si	0		1		1					1		0	SE LO INDICA EL RESIDENTE PERONO LE ADMINISTRAN Y CUANDO LE COLOCAN OXITOCINA SOLO 5 UNIDADES EN LA	Si	ACCCION CONTRATRACCION	Si		Si						0		Si
03151515	3151515	SEGUIMIENTO A LOS 12 MESES	2	Intervención	3	GUERRERO	21	39	1	0	10:07	8	9	Médico interno	Si	0	Si	0	0	0	0	Si	0		1		1					1		0	5 UNIDADES DESPUES DEL MINUTO EN LA SOULICON	Si	ACCION CONTRA TRACCION			Si						0		Si
03151515	3151515	SEGUIMIENTO A LOS 4 MESES	2	Intervención	5	GUERRERO	22	39	1	0	10:08	8	9	Médico interno	Si	0	Si	0	0	0	0	Si	Si	ESTUDIANTES DE ENFERMERIA	2		1					1	4	0		Si		Si		Si						0		Si
03151515	3151515	SEGUIMIENTO A LOS 4 MESES	2	Intervención	4	GUERRERO	22	39	3	2	09:05	8	8	Médico interno	Si	0	Si	0	0	0	0	Si	0		2		1					3		Si		Si		Si		Si						0		0
03151515	3151515	SEGUIMIENTO A LOS 12 MESES	2	Intervención	9	GUERRERO	18	38	2	1	08:57	8	9	Médico interno	Si	0	Si	0	0	0	0	Si	0		1		2					1		0	5 UNIDADES EN LA SOLUCION DESPUES DEL MINUTO	Si		Si		Si						0		Si
03151515	3151515	SEGUIMIENTO A LOS 12 MESES	2	Intervención	2	GUERRERO	19	40	1	0	10:55	8	9	Médico interno	Si	0	Si	0	0	0	0	Si	0		1		1					1		0	LA SOLUCION TRAE 5 UNIDADES DE OXITOCINA DESPUES DEL MINUTO AGREGAN 5 UNIDADES EN LA MISMA SOLUCION	Si		Si		Si						0		Si	INTRODUCE LA MANO ENEL CANAL DEL PARTO
03151515	3151515	SEGUIMIENTO A LOS 12 MESES	2	Intervención	1	GUERRERO	31	39	4	3	08:35	8	9	Médico interno	Si	0	Si	0	0	0	0	Si	0		1		1					1		0	LE ADMINISTRAN 10 UNIDADES ANTES DEL NACIMIENTO	Si		Si		Si						0		Si	INTRODUCE LA MANO EN CANAL DEL PARTO
03151515	3151515	SEGUIMIENTO A LOS 4 MESES	2	Intervención	2	GUERRERO	21	40	1	0	18:42	9	9	Médico interno	Si	0	Si	0	0	0	0	Si	0		3		1					3		Si		Si		Si				Si				0		0
03151515	3151515	SEGUIMIENTO A LOS 4 MESES	2	Intervención	3	GUERRERO	22	36	2	1	16:45	8	9	Médico interno	Si	0	0	0	0	0	0	Si	0		2							1		Si		Si		Si				Si				Si		Si
03151515	3151515	SEGUIMIENTO A LOS 12 MESES	2	Intervención	6	GUERRERO	25	38	2	1	14:35	8	9	Médico interno	Si	0	Si	0	0	0	0	Si	0		1		1					1		0	5 UNIDADES DESPUES DEL MINUTO EN LA SOLUCION	Si	ACCION CONTRA TRACCION	Si		Si						0		Si	INTRODUCE LA MANO EN CANAL DEL PARTO
03151515	3151515	SEGUIMIENTO A LOS 12 MESES	2	Intervención	10	GUERRERO	16	39	1	1	12:03	8	9	Médico general	Si	0	Si	Si	0	0	Si	Si	0		1		3	1			1	1		0	5 UNIDADES EN SOLUCION DESPUES DEL MINUTO	Si		Si		Si						0		Si	CON DOS DEDOS SE COLOCA UNA GASA Y SOLUCION Y REALIZAR REVISION SINA NALGESIA
03151515	3151515	SEGUIMIENTO A LOS 8 MESES	2	Intervención	15	GUERRERO	14	40	1	0	18:23	8	9	Residente	0	0	Si	0	0	0	0	Si	0				3					2		Si		Si		0		Si						0		Si
03151515	3151515	SEGUIMIENTO A LOS 8 MESES	2	Intervención	1	GUERRERO	14	40	1	0	18:23	8	9	Residente	0	0	Si	0	0	0	0	Si	0				3					2		Si		Si		0		Si		0		0		0		Si
03151515	3151515	SEGUIMIENTO A LOS 8 MESES	2	Intervención	2	GUERRERO	17	40	1	0	11:46	8	9	Residente	Si	0	Si	0	0	0	0	Si	0		2		4					2		Si		Si		Si		Si		0		0		0		0
03151515	3151515	SEGUIMIENTO A LOS 8 MESES	2	Intervención	3	GUERRERO	37	41	2	1	14:30	8	9	Residente	Si	0	Si	0	0	0	0	Si	0		2		2					2		Si		Si		0		Si		0		0		0		Si
03151515	3151515	LINEA BASAL	2	Intervención	6	GUERRERO	24	38	4	3	17:41	8	9	Residente	0	0	Si	0	0	0	0	Si	Si				1					3	1	0		Si		0		Si						0		Si
03151515	3151515	SEGUIMIENTO A LOS 12 MESES	2	Intervención	8	GUERRERO	24	41	3	2	12:24	8	9	Residente	Si	0	Si	0	0	0	0	Si	0		1		2					1		0		Si		0		Si						0		Si
03151515	3151515	LINEA BASAL	2	Intervención	8	GUERRERO	37	39	4	3	09:47	8	9	Residente	0	0	Si	Si	0	0	0	Si	Si				1	1				2	2	0		Si		0		Si						0		Si
03151515	3151515	LINEA BASAL	2	Intervención	4	GUERRERO	24	39	1	0	19:43	8	9	Residente	0	0	Si	0	0	0	0	Si	Si	MIP			1					2	2	0		Si		0		Si						0		Si
03151515	3151515	LINEA BASAL	2	Intervención	3	GUERRERO	23	40	3	2	19:30	8	9	Medico Pasante	0	0	Si	0	0	0	0	Si	Si	MIP			1					2	2	0		Si		0		Si						0		Si
03151515	3151515	LINEA BASAL	2	Intervención	7	GUERRERO	18	39	1	0	19:06	8	9	Medico Pasante	0	0	Si	0	0	0	0	Si	Si				1					3	1	0		Si		0		Si						0		Si
03151515	3151515	LINEA BASAL	2	Intervención	9	GUERRERO	37	39	5	2	10:13	8	9	Medico Pasante	0	0	Si	0	0	0	0	Si	Si				1					3	1	0		Si		0		Si						0		Si
03151515	3151515	LINEA BASAL	2	Intervención	5	GUERRERO	35	39	7	4	16:37	8	9	Medico Pasante	0	0	Si	0	0	0	0	Si	Si	MIP			1					3	1	0		Si		0		Si						0		Si
03151515	3151515	LINEA BASAL	2	Intervención	2	GUERRERO	19	33	1	0	16:43	8	9	Medico Pasante	0	0	Si	0	0	0	0	0	Si	MIPS			1						2	0		Si		0		Si						0		Si
03181818	3181818	SEGUIMIENTO A LOS 4 MESES	1	Intervención	11	GUERRERO	38	40	5	4	16:20	8	9	Médico general	0	Si	0	0	0	0	0	Si	0			2						2		Si		Si				Si						0		Si
03181818	3181818	SEGUIMIENTO A LOS 8 MESES	1	Intervención	2	GUERRERO	21	41	1	0	19:20	8	9	Médico general	0	Si	0	0	0	0	0	Si	0			2						4		Si		Si		0		Si								Si
03181818	3181818	LINEA BASAL	1	Intervención	5	GUERRERO	26	41	4	3	11:03	9	9	Médico general	0	Si	0	0	Si	0	0	Si	0			2			1			2		Si	5 MINUTOS DESPUES DEL NACIMIENTO DEL RECIEN NACIDO RN	Si	SE REALIZA EL ALUMBRAMIENTO SOLO 3 MINUTOS DESPUES DEL NACIMIENTO DEL RN	Si	REALIZA LIGERO MASAJE 8 MINUTOS DESPUES DEL NACIMIENTO DEL RN Y 5 MINUTOS DESPUES DEL ALUMBRAMIENTO	Si							NO HUBO CONTACTO INMEDIATO SINO HASTA 10 MINUTOS DESPUES DEL NACIMIENTO SE L O LLEVARON A ENSEÃ‘AR	Si	NO METIO COMPLETAMENTE SU MANO
03181818	3181818	SEGUIMIENTO A LOS 4 MESES	1	Intervención	3	GUERRERO	36	39	7	6	15:45	8	9	Médico general	0	Si	0	Si	0	0	0	Si	0			2		1				2		Si		Si				Si						0		Si
03181818	3181818	SEGUIMIENTO A LOS 8 MESES	1	Intervención	5	GUERRERO	22	40	4	3	19:20	8	9	Médico general	0	Si	0	0	0	0	0	Si	0			2						1		0		Si		0		Si						0		0
03181818	3181818	SEGUIMIENTO A LOS 12 MESES	1	Intervención	6	GUERRERO	40	37	7	6	11:35			Médico general	0	0	0	0	0	0	0	0	Si	PASANTE ESTUDIANTE Y VOLUNTARIA DE ENFERMERIA										Si		Si		0		Si						0		0
03181818	3181818	SEGUIMIENTO A LOS 8 MESES	1	Intervención	4	GUERRERO	23	42	1	0	12:03	8	9	Médico general	0	Si	0	0	0	0	0	Si	0			2						1			SE APLICO AL MINUTO 3 SEGUNDOS	Si		Si		Si						Si		0
03181818	3181818	SEGUIMIENTO A LOS 12 MESES	1	Intervención	7	GUERRERO	32	38	4	3	10:14	8	9	Médico general	0	0	0	0	0	0	0	0	0	PASANTE ESTUDIANTE Y VOLUNTARIA DE ENFERMERIA										Si		Si		0		Si						0		0
03181818	3181818	SEGUIMIENTO A LOS 4 MESES	1	Intervención	6	GUERRERO	34	39	4	2	09:40	7	9	Médico general	0	Si	0	Si	0	0	0	Si	0			2		1				2		0		Si		Si		Si						Si		Si
03181818	3181818	SEGUIMIENTO A LOS 4 MESES	1	Intervención	5	GUERRERO	35	40	7	4	01:08	7	9	Médico general	0	Si	0	Si	0	0	0	Si	0			2		1				2		0		Si		0		Si						Si		Si
03181818	3181818	SEGUIMIENTO A LOS 4 MESES	1	Intervención	7	GUERRERO	27	40	6	4	13:19	8	9	Médico general	0	Si	0	Si	0	0	0	Si	0			2		1				2		Si		Si		Si		Si						0		0
03181818	3181818	SEGUIMIENTO A LOS 8 MESES	1	Intervención	8	GUERRERO	23		5	4	08:52	0	0	Médico general	0	Si	0	0	0	0	0	Si	0			1						1		0		Si		0		Si						0		Si
03181818	3181818	LINEA BASAL	1	Intervención	2	GUERRERO	23	40	2	0	15:02	8	9	Médico general	0	Si	0	0	0	0	0	Si	0			2						2		Si	5 MINUTOS DESPUES DEL NACIMIENTO DEL RECIEN NACIDO RN 20 UI EN LA SOLUCION QUE YA TIENE COLOCADA			Si		Si							SOLO SE ENSEÃ‘AN 15 MINUTOS DESPUES DEL NACIMIENTO PARA QUE LO BESE
03181818	3181818	SEGUIMIENTO A LOS 4 MESES	1	Intervención	8	GUERRERO	20	40	1	0	22:00	8	9	Médico general	0	Si	0	Si	0	0	0	Si	0			2		1				2		Si		Si		0		Si						0		0
03181818	3181818	SEGUIMIENTO A LOS 4 MESES	1	Intervención	9	GUERRERO	25	37	1	0	08:30	8	9	Médico general	0	Si	0	0	0	0	0	Si	0			2						2		Si		Si		Si		Si						0		Si
03181818	3181818	SEGUIMIENTO A LOS 8 MESES	1	Intervención	3	GUERRERO	18	40	1	0	23:14	8	9	Médico general	0	Si	0	0	0	0	0	Si	0			2						1		0		Si		0		Si						Si		Si
03181818	3181818	SEGUIMIENTO A LOS 4 MESES	1	Intervención	4	GUERRERO	23	39	1	0	16:25	7	9	Médico general	0	Si	0	0	0	0	0	Si	0			2						2		0		Si		0		Si						Si		0
03181818	3181818	SEGUIMIENTO A LOS 8 MESES	1	Intervención	6	GUERRERO	16	41	1	0	19:25	9	9	Médico general	0	Si	0	0	0	0	0	Si	0			2						1		Si		Si		0		Si						0		0
03181818	3181818	SEGUIMIENTO A LOS 4 MESES	1	Intervención	10	GUERRERO	20	40	1	0	10:55	8	9	Médico general	0	Si	0	0	0	0	0	Si	0			2						1		0		Si		Si		Si						Si		0
03181818	3181818	SEGUIMIENTO A LOS 12 MESES	1	Intervención	8	GUERRERO	18	41	1	0	04:20	7	9	Médico general	0	Si	0	0	0	0	0	Si	0			3						2		Si		Si		0		Si						0
03181818	3181818	SEGUIMIENTO A LOS 8 MESES	1	Intervención	10	GUERRERO	30	40	6	5	22:16	8	9	Médico general	0	Si	0	0	0	0	0	Si	0			1						1		0		0		Si		Si						0		Si
03181818	3181818	SEGUIMIENTO A LOS 8 MESES	1	Intervención	11	GUERRERO	26	40	1	0	23:25	8	9	Médico general	0	Si	0	0	0	0	0	Si	0			2						1		0		Si		0		Si						0		Si
03181818	3181818	SEGUIMIENTO A LOS 4 MESES	1	Intervención	2	GUERRERO	26	39	4	3	02:38	8	9	Médico general	0	Si	0	Si	0	0	0	Si	0			2		1				1		Si		Si				Si	TODOS LOS PARTOS OBSERVADOS TIENEN PINZAMIENTO INMEDIATO					0		Si
03181818	3181818	SEGUIMIENTO A LOS 12 MESES	1	Intervención	9	GUERRERO	27	40	2	1	01:30	8	9	Médico general	0	Si	0	0	0	0	0	Si	0			2						2		Si		Si		0		Si						0		0
03181818	3181818	SEGUIMIENTO A LOS 8 MESES	1	Intervención	9	GUERRERO	20		1	0	21:09	8	9	Médico general	0	Si	0	0	0	0	0	Si	0			2						1		Si		Si		Si		Si						0		0
03181818	3181818	SEGUIMIENTO A LOS 12 MESES	1	Intervención	3	GUERRERO	35	41	7	6	19:48			Médico general	0	Si	0	0	0	0	0	Si	0			1						1		0		Si		0		Si						0		0
03181818	3181818	LINEA BASAL	1	Intervención	3	GUERRERO	21	38	1	0	22:50	8	5	Médico general	0	Si	0	Si	0	0	0	Si	0			2		1				2		Si	10 MINUTOS DESPUES DEL NACIMIENTO DEL RECIEN NACIDO RN	Si	EL DIRECTOR DEL HOSPITAL GUIA AL MEDICO DE COMO AYUDAR AL ALUMBRAMIENTO	Si	EL DIRECTOR QUE ES GINECOOBSTETRA DE LA INDICACION AL MEDICO EL MASAJE Y COMO HACERLO	Si							NO HUBO CONTACTO SOLO SE LO LLEVARON A ENSEÃ‘AR
03181818	3181818	LINEA BASAL	1	Intervención	4	GUERRERO	18		1	0	22:30	8	8	Médico general	0	Si	0	Si	0	0	0	Si	0			2		1				2		Si	A LOS 2 MINUTOS DESPUES DEL NACIMIENTO DEL RECIEN NACIDO	Si		Si	LA DRA DA MASAJE COMO PUEDE YA QUE NO HABIA CAMPOS ESTERILES Y SOLO PONE UNA GASA Y MASAJEA	Si						0	NO YA QUE LA PACIENTE PERDIO EL CONOCIMIENTO	Si
03181818	3181818	SEGUIMIENTO A LOS 12 MESES	1	Intervención	2	GUERRERO	23	37	4	3	17:52	8	9	Médico general	0	Si	0	0	0	0	0	Si	0			2						2		Si		Si		0		Si						0		Si
03181818	3181818	SEGUIMIENTO A LOS 12 MESES	1	Intervención	5	GUERRERO	26	33	3	2	22:20	8	9	Médico general	0	Si	0	Si	0	0	0	Si	0			2		1				1		0		Si		0		Si						0		Si
03181818	3181818	SEGUIMIENTO A LOS 12 MESES	1	Intervención	4	GUERRERO	30	40	5	4	21:18	7	9	Gineco-obstetra	0	Si	0	Si	0	0	0	0	0			2		1						Si		Si		0		Si						0		Si
03181818	3181818	SEGUIMIENTO A LOS 8 MESES	1	Intervención	7	GUERRERO	23	39	1	0	19:50	0	0	Gineco-obstetra	0	Si	0	0	0	0	0	Si	0			1						1		Si		Si		0		Si						0		0
03202020	3202020	LINEA BASAL	6	Control	2	GUERRERO	19	34	3	2	17:48	7	9	Médico interno	Si	0	0	0	0	0	0	Si	0		2							2		0		Si		0		Si						0		Si
03202020	3202020	SEGUIMIENTO A LOS 4 MESES	6	Control	7	GUERRERO	17	39	2	1	13:10	8	9	Médico general	0	Si	0	0	0	0	0	Si	0			2						1		0		Si		0		Si						0		Si
03202020	3202020	SEGUIMIENTO A LOS 4 MESES	6	Control	2	GUERRERO	23	40	2	1	11:00	8	9	Médico general	0	Si	0	Si	0	0	Si	Si	0			1		1			1	1		0		Si		0		Si						0		0
03202020	3202020	SEGUIMIENTO A LOS 4 MESES	6	Control	4	GUERRERO	20	40	1	0	13:00	8	9	Médico general	0	Si	0	Si	0	0	Si	Si	0			1		1			1	1		0		Si		0		Si						0		0
03202020	3202020	SEGUIMIENTO A LOS 8 MESES	6	Control	20	GUERRERO	22	37	2	1	10:35	8	9	Médico general	0	Si	0	0	0	0	Si	Si	0			1					1	2		0		Si		0		Si						0		Si
03202020	3202020	LINEA BASAL	6	Control	4	GUERRERO	22		1	0	03:06	8	9	Médico general	0	Si	0	0	0	0	Si	Si	0			1					1	1		0		Si	SI Y EL ALUMBRAMIENTO ES 5 MIN DESPUES DEL NACIMIENTO	0		Si						0	NO HUBO CONTACTO INMEDIATAMENTE SINO HASTA 10 MINUTOS DESPUÃ‰S DEL NACIMIENTO SE LE LLEVARON A ENSEÃ	Si
03202020	3202020	SEGUIMIENTO A LOS 4 MESES	6	Control	8	GUERRERO	16	39	1	0	16:07	8	9	Médico general	0	Si	0	0	0	0	Si	Si	Si	MANTENIMIENTO		1					1	1		0		0		0		0						0		Si
03202020	3202020	SEGUIMIENTO A LOS 12 MESES	6	Control	2	GUERRERO	20	39	1	0	12:15	8	9	Médico general	0	Si	0	0	0	0	0	Si	0			2						1		0	SI LO INDICA PERO NO LO ADMINISTRAN A TIEMPO, 20 UNIDADES EN LA SOLUCION	Si	ACCION CONTRA TRACCION	Si		Si						Si		Si	INTRODUCE LA MANO EN EL CANAL DEL PARTO
03202020	3202020	SEGUIMIENTO A LOS 12 MESES	6	Control	5	GUERRERO	17	39	1	0	13:00	8	9	Médico general	0	Si	0	0	0	0	0	Si	0			2						1		0		Si	ACCION CONTRA TRACCION	Si	NO TARDA EL MASAJENI ES FUERTE	Si						0		Si	INTRODUCE LA MANO CON GASAS MOJADAS
03202020	3202020	SEGUIMIENTO A LOS 12 MESES	6	Control	4	GUERRERO	19	40	1	0	12:34	8	9	Médico general	0	Si	0	0	0	0	0	Si	0			2						1		0	LE ADNISTRAN 20 UNIDADES EN LA SOLUCION	Si		Si		Si						0		Si
03202020	3202020	LINEA BASAL	6	Control	10	GUERRERO	20	40	1	0	15:07	8	9	Médico general	0	Si	0	0	0	0	Si	Si	0			2					1	2		0		Si		0	EN NINGUN MOMENTO LO HACE	Si						0		Si
03202020	3202020	SEGUIMIENTO A LOS 4 MESES	6	Control	5	GUERRERO	31	37	3	2	17:04	8	9	Médico general	0	Si	0	0	0	0	0	Si	Si	CAMILLERO ASISTIO A LA ENFERMERA		1						1	1	0		Si		0		Si						0		Si
03202020	3202020	SEGUIMIENTO A LOS 4 MESES	6	Control	3	GUERRERO	21	39	1	0	11:45	8	9	Médico general	0	Si	0	0	0	0	Si	Si	0			1					1	1		0	LA ADMINISTRAN POSTERIOR AL ALUMBRAMIENTO A CHORROD	Si		0		Si						0		Si
03202020	3202020	SEGUIMIENTO A LOS 12 MESES	6	Control	6	GUERRERO	25	40	4	2	18:10	8	9	Médico general	0	Si	0	0	0	0	0	Si	0			1						1		0	LE ADMINISTRAS 20 UNIDADES EN LA SOLUCION DESPUES DEL MINUTO	Si		Si		Si						0		Si
03202020	3202020	SEGUIMIENTO A LOS 8 MESES	6	Control	3	GUERRERO	22	37	2	1	10:35	8	9	Médico general	0	Si	0	0	0	0	Si	Si	0			1					1	2		0		Si		0		Si		0		0		0		Si
03202020	3202020	LINEA BASAL	6	Control	11	GUERRERO	30	39	8	6	16:31	8	9	Médico general	0	Si	0	0	0	0	Si	Si	0			2					1	2		0		Si		0		Si						0		Si
03202020	3202020	SEGUIMIENTO A LOS 8 MESES	6	Control	2	GUERRERO	35	38	8	6	15:11	8	9	Médico general	0	Si	0	0	0	0	0	Si	0			1						2		0		Si		0		Si		0		0		0		Si
03202020	3202020	LINEA BASAL	6	Control	8	GUERRERO	34	38	3	0	20:58	8	9	Médico general	0	Si	0	0	0	0	Si	Si	0			2					1	2		0		Si		0		Si						0		Si
03202020	3202020	SEGUIMIENTO A LOS 4 MESES	6	Control	6	GUERRERO	26	39	4	2	17:21	7	9	Médico general	0	Si	0	0	0	0	0	Si	0			1						2		0		Si		0		Si						0		Si
03202020	3202020	LINEA BASAL	6	Control	9	GUERRERO	30	38	5	0	21:54	8	9	Médico general	0	Si	0	0	0	0	Si	Si	0			2					1	2		0		Si		0	EN NINGUN MOMENTO LO HACE	Si						0		Si
03202020	3202020	LINEA BASAL	6	Control	3	GUERRERO	22	39	1	0	11:06	8	9	Médico general	0	Si	0	0	0	0	0	Si	0			1						1		0		Si	SI Y EL ALUMBRAMIENTO ES 4 MINUTOS DESPUES DEL NACIMIENTO DEL RN	0		Si						0	NO HUBO CONTACTO INMEDIATAMENTE SINO HASTA 10 MIN DESPUES DEL NAC SE LE LLEVO A ENSEÃ‘AR	Si	NO REALIZA REVISION DE CAVIDAD
03202020	3202020	SEGUIMIENTO A LOS 12 MESES	6	Control	8	GUERRERO	17	40	1	0	19:00	8	9	Médico general	0	Si	0	0	0	0	0	Si	0			2						1		0	20 UNIDADES EN LA SOLUCION DESPUES DEL MINUTO	Si	ACCION CONTRA TRACCION	Si		Si						0		Si
03202020	3202020	LINEA BASAL	6	Control	5	GUERRERO	19	40	2	0	11:22	8	9	Médico general	0	Si	0	Si	0	0	Si	Si	0			2		1			1	1		0		Si		0		Si						0		Si
03202020	3202020	SEGUIMIENTO A LOS 12 MESES	6	Control	1	GUERRERO	18	40	1	0	08:55	8	9	Médico general	0	Si	0	0	0	0	0	Si	0			2						1		Si	20 UNIDADES EN LA SOLUCION	Si	CON ACCION CONTRA TRACCION	Si		Si						0		Si
03202020	3202020	SEGUIMIENTO A LOS 12 MESES	6	Control	7	GUERRERO	31	40	3	2	18:45	8	9	Médico general	0	Si	0	0	0	0	0	Si	0			1						1		0		Si		Si		Si						0		Si
03202020	3202020	LINEA BASAL	6	Control	6	GUERRERO	23	40	1	0	11:51	8	9	Médico general	0	Si	0	Si	0	0	Si	Si	0			2					1	2		Si		Si		0		Si						Si		Si
03202020	3202020	SEGUIMIENTO A LOS 8 MESES	6	Control	1	GUERRERO	27	40	1	0	14:09	8	9	Médico general	0	Si	0	0	0	0	0	Si	0			2						2		Si		Si		0		Si		0		0		0		Si
03202020	3202020	SEGUIMIENTO A LOS 8 MESES	6	Control	4	GUERRERO	35	41	5	2	22:08	8	9	Médico general	0	Si	0	Si	0	0	Si	Si	0			1		1			1	2		0		Si		0		Si		0		0		0		Si
03202020	3202020	LINEA BASAL	6	Control	7	GUERRERO	32	40	1	0	15:39	8	9	Médico general	0	Si	0	0	0	0	Si	Si	0			2					1	1		Si		Si		0		Si						0		Si
03202020	3202020	SEGUIMIENTO A LOS 12 MESES	6	Control	3	GUERRERO	22	40	2	0	11:00	8	9	Médico general	0	Si	0	0	0	0	0	Si	0			2						1		0	AUNQUE SI LO INDICA ENFERMERIA NO LA ADMINISTRA A TIEMPO PORQ ESTA AYUDANDO AL MEDICO Q RECIBIO AL R	Si	CON ACCION CONTRA TRACCION	Si		Si						Si		Si	INTRODUCE LA MANO EN EL CANAL DEL PARTO CON DOS GASAS MOJADAS
03202020	3202020	SEGUIMIENTO A LOS 8 MESES	6	Control	5	GUERRERO	17	39	1	0	08:15	8	9	Médico general	0	Si	0	0	0	0	0	Si	0			2						2		0		Si		0		Si		0		0		0		Si
03222222	3222222	SEGUIMIENTO A LOS 8 MESES	5	Control	2	GUERRERO	30	40	6	4	17:45	8	9	Médico interno	Si	0	0	0	0	0	0	Si	0		1							1		0	LE ADMINISTRAN 10 UNIDADES DE OXITOCINA EN LA SOLUCION DE BASE	Si	ACCION CONTRA TRACCION	Si		Si						Si		Si	INTRODUCIENDO LA MANO EN EL CANAL DEL PARTO SIN ANALGESIA
03222222	3222222	LINEA BASAL	5	Control	6	GUERRERO	22	40	2	1	16:01	8	9	Médico interno	Si	0	0	0	0	0	0	Si	0		2							2		0		Si		0		Si						0		Si
03222222	3222222	LINEA BASAL	5	Control	3	GUERRERO	15	32	1	0	15:30	8	9	Médico interno	Si	0	0	0	0	0	0	Si	0		2							2		0		Si		0		Si						0		Si
03222222	3222222	SEGUIMIENTO A LOS 12 MESES	5	Control	7	GUERRERO	2	38	3	3	06:06	8	9	Médico interno	Si	0	Si	0	0	0	0	Si	0		2		1					2		Si	10 UNIDADES DE OXITOCINA A LAS 6:06 AM ,IM DELTOIDES	Si	MEDIANTE MASAJE. TRACCION Y CONTRACCION, SE REVISA PLACENTA, PLACENTA COMPLETA	0		Si		0		0		0		Si	REVISION MANUAL EN 2 OCASIONES
03222222	3222222	SEGUIMIENTO A LOS 12 MESES	5	Control	6	GUERRERO	35	38	1	1	22:40	8	9	Médico interno	Si	0	0	Si	0	0	0	Si	0		2			1				2		Si	10 UNIDADES DE OXITOCINA A LAS 22:41 IM (MUSCULO DELTOIDES)	Si		0		Si		0		0		0	MEDICO INTERNO DA LOS PRIMEROS PASOS DE ATENCION AL RECIEN NACIDO	Si	MANUAL CON GASAS
03222222	3222222	SEGUIMIENTO A LOS 12 MESES	5	Control	5	GUERRERO	19	39	1	1	16:37	8	9	Médico interno	Si	0	0	0	0	0	0	Si	0		2							2		0	OXITOCINA EN SOL 10MG 16:40 HRS EN SOL GLUCOSA 500ML AL 5%	Si	OXITOCINA EN SOL 10MG 16:40 HRS EN SOL GLUCOSA 500ML AL 5%	0		Si		0		0		0	MEDICO INTERNO RECIBE AL RECIEN NACIDO PARA REVISARLO	Si	REVISION MANUAL CON GASAS
03222222	3222222	SEGUIMIENTO A LOS 12 MESES	5	Control	9	GUERRERO	19	39	1	1	09:55	8	9	Médico interno	Si	0	0	Si	0	0	0	Si	0		2			1				2		Si	SE INYECTA 10 UNIDADES DE OXITOCINA IM EN MUSCULO DELTOIDES 8:57AM	Si	AL MISMO TIEMPO SE EXTRAE LA PLACENTA Y SE DA MASAJE UTERINO, SE REVISA PLACENTA LA CUAL ESTA COMPL	0		Si		0		0		0		Si	CON LOS DEDOS Y GASAS
03222222	3222222	SEGUIMIENTO A LOS 12 MESES	5	Control	8	GUERRERO	25	40	4	4	08:45	8	9	Médico interno	Si	0	0	Si	0	0	0	Si	0		2			1				2		Si	INYECTAR 10 UNIDADES DE OXITOCINA 8:46 HRS IM	Si	MASAJES UTERINOS JUNTO CON LA EXTRACCION MEDIANTE TRACCION Y CONTRACCION , NO SE REVISA PLACENTA	0		Si		0		0		0		Si	CON LOS DEDOS Y GASAS
03222222	3222222	SEGUIMIENTO A LOS 12 MESES	5	Control	2	GUERRERO	17	39	1	1	13:55	8	9	Médico interno	Si	0	0	Si	0	0	0	Si	0		2			1				2		Si	EN EL PRIMER MINUTO 10 UNIDADES IM DELTOIDES	Si	MASAJES UTERINOS, NO SE REVISA PLACENTA	0		Si		0		0		0	INTERNO DE PEDIATRIA SE LLEVA AL RN A DARLE ATENCION	Si	SE HACE REVISION MANUAL, CON GASAS
03222222	3222222	SEGUIMIENTO A LOS 12 MESES	5	Control	3	GUERRERO	17	40	2	2	14:40	8	9	Médico interno	Si	0	0	0	0	0	0	Si	0		2							2		Si	SE ADMINISTRA 20 UI DE OXITOCINA EN LA SOLUCION	Si	AL MISMO TIEMPO SE REALIZA MASAJE UTERINO.	0		Si		0		0		0	SE LE ENTREGA A EL MEDICO INTERNO DE PEDIATRIA Y ESTE ATIENDE AL RECIEN NACIDO	Si
03222222	3222222	SEGUIMIENTO A LOS 12 MESES	5	Control	10	GUERRERO	17	38	2	2	10:40	8	9	Médico interno	Si	0	0	Si	0	0	0	Si	0		2			1				2		Si	SE ADMINISTRA 10 UI DE OXITOCINA A LAS 11:41 EN LA SOLUCION GLUCOSA AL 5%	Si	SE EXTRAE MEDIANTE TRACCION CONTRACCION , EN EL MISMO TIEMPO SE REALIZA MASAJES UTERINOS, SE REVISA	0		Si		0		0		0		Si	CON LOSDEDOS Y GASAS
03222222	3222222	SEGUIMIENTO A LOS 8 MESES	5	Control	4	GUERRERO	22	39	1	0	08:05	8	9	Médico interno	Si	0	0	0	0	0	0	Si	0		1							1		0	20 UNDIADES INTRMAUSCULAR	Si	ACCION CONTRATRACCION	Si		Si						0		Si
03222222	3222222	SEGUIMIENTO A LOS 8 MESES	5	Control	3	GUERRERO	34	38	8	6	08:20	8	9	Médico interno	Si	0	0	0	0	0	0	Si	0		1							1		Si	20 UNIDADES INTRAMUSCULAR	Si		Si		Si						0		Si
03222222	3222222	SEGUIMIENTO A LOS 4 MESES	5	Control	22	GUERRERO	36	36	6	5	11:46	8	9	Médico interno	Si	0	0	Si	0	0	0	Si	0		2			1				2		Si		Si		0		Si						0		Si
03222222	3222222	SEGUIMIENTO A LOS 8 MESES	5	Control	1	GUERRERO	31	40	2	1	18:10	8	9	Médico interno	Si	Si	0	0	0	0	0	Si	0		1	1						1		0	LE ADMINISTRAN 10 U DE OXITOCINA EN SOLUCION DE GLUCOSA 1000CC	Si	ACCION CONTRA TRACCION	Si		Si						0		Si	INTRODUCE LA DOS MANO DOS DEDOS CON GASAS MOJADAS EN EL CANAL DEL PARTO SIN ANALGESIA
03222222	3222222	LINEA BASAL	5	Control	8	GUERRERO	18	40	1	0	14:21	8	9	Médico interno	Si	0	0	0	0	0	0	Si	0		2							2		0		Si		0		Si						0		Si
03222222	3222222	LINEA BASAL	5	Control	7	GUERRERO	35	39	2	1	11:59	8	9	Médico interno	Si	0	0	Si	0	0	0	Si	0		2			1				2		0		Si		0		Si						0		Si
03222222	3222222	SEGUIMIENTO A LOS 8 MESES	5	Control	5	GUERRERO	24	39	1	0	10:05			Médico interno	Si	0	0	0	0	0	0	Si	Si	PASANTE DE ENFERMERIA GENERAL SERVICIO	1							1	1	0	20 UNDIADES DESPUES DEL MINUTO IM	Si	ACCION CONTRA TRACCION	Si		Si						0		Si
03222222	3222222	SEGUIMIENTO A LOS 8 MESES	5	Control	6	GUERRERO	15	40	1	0	10:40			Médico interno	Si	0	0	0	0	0	0	Si	0		1							1		0	20 UNDIADES EN LA SOLUCION DE GLUCOSA	Si	ACCION CONTRA TRACCION	Si		Si						0		Si
03222222	3222222	LINEA BASAL	5	Control	9	GUERRERO	20	36	3	2	10:47	8	9	Médico interno	Si	0	0	0	0	0	0	Si	0		2							2		0		Si		0		Si						0		Si
03222222	3222222	SEGUIMIENTO A LOS 8 MESES	5	Control	7	GUERRERO	18	38	2	0	14:40	8	9	Médico interno	Si	0	0	0	0	0	0	Si	0		1							1		0	20 UNIDADES EN LA SOLUCION	Si	ACCION CONTRA TRACCION	Si		Si						0		Si
03222222	3222222	SEGUIMIENTO A LOS 8 MESES	5	Control	8	GUERRERO	44	40	8	5	15:35	7	9	Médico interno	Si	0	0	0	0	0	0	Si	0		1							1		0	20 UNIDADES DESPUES DEL MINUTO EN LA SOLUCION DE GLUCOSAS DE 1000CC	Si		Si		Si						0		Si
03222222	3222222	LINEA BASAL	5	Control	4	GUERRERO	17	38	1	0	16:45	8	9	Médico interno	Si	0	0	0	0	0	0	Si	0		2							2		0		Si		0		Si						0		Si
03222222	3222222	LINEA BASAL	5	Control	2	GUERRERO	19	36	3	2	17:48	7	9	Médico interno	Si	0	0	0	0	0	0	Si	0		2							2		0		Si		0		Si		0		0		0		Si
03222222	3222222	SEGUIMIENTO A LOS 8 MESES	5	Control	9	GUERRERO	19	40	3	2	15:50	8	9	Médico interno	Si	0	0	0	0	0	0	Si	0		1							1		0		Si	ACCION CONTRA TRACCION	Si		Si						0		Si
03222222	3222222	SEGUIMIENTO A LOS 12 MESES	5	Control	1	GUERRERO	22	41	3	3	12:15	8		Gineco-obstetra	Si	0	0	Si	0	0	0	0	Si		2			1					2	Si		Si		0		Si		0		0		0		Si	CON LOS DEDOS Y GASAS
03222222	3222222	LINEA BASAL	5	Control	5	GUERRERO	17	41	1	0	19:20	8	9	Enfermera	0	0	0	0	0	0	0	0	Si										2	0		Si		0		Si						0		Si
03242424	3242424	SEGUIMIENTO A LOS 4 MESES	7	Control	4	GUERRERO	27		3	2	20:45	8	9	Médico interno	0	0	0	Si	0	0	0	Si	Si	MIP				1				2		0		Si		0		Si						0		Si
03242424	3242424	SEGUIMIENTO A LOS 12 MESES	7	Control	5	GUERRERO	18	40	1	0	12:08	8	9	Médico interno	Si	0	0	0	0	0	0	Si	0		2							1		0		Si		0				Si				0		Si
03242424	3242424	SEGUIMIENTO A LOS 12 MESES	7	Control	8	GUERRERO	18	44	1	0	15:30	6	8	Médico interno	Si	0	0	Si	0	0	Si	Si	0		2			1			1	1		0		Si		Si				Si				0		Si
03242424	3242424	SEGUIMIENTO A LOS 12 MESES	7	Control	6	GUERRERO	18	39	1	0	13:59	7	9	Médico interno	Si	0	0	Si	0	0	0	Si	0		3			1				2		0		Si		Si				0				0		Si
03242424	3242424	SEGUIMIENTO A LOS 4 MESES	7	Control	5	GUERRERO	17	40	2	1		8	9	Médico interno	0	0	0	Si	0	0	0	Si	Si	MIP				1				1		0		Si		0		Si						0		Si
03242424	3242424	SEGUIMIENTO A LOS 8 MESES	7	Control	3	GUERRERO	39	39	7	6	21:33	8	9	Médico interno	0	Si	0	0	0	0	0	Si	0			2						1		0		Si		0		Si						0		Si
03242424	3242424	SEGUIMIENTO A LOS 12 MESES	7	Control	2	GUERRERO	23	40	1	0	10:21	8	9	Médico interno	Si	0	0	Si	0	0	0	Si	0		3			1				1		0		Si		Si		Si						0		Si
03242424	3242424	SEGUIMIENTO A LOS 12 MESES	7	Control	7	GUERRERO	28	39	4	2	13:42	8	9	Médico interno	Si	0	0	0	0	0	0	Si	0		2							2		0		Si		Si		Si						0		Si
03242424	3242424	SEGUIMIENTO A LOS 12 MESES	7	Control	4	GUERRERO	18	38	1	0	14:20	8	9	Médico interno	Si	0	0	0	0	0	0	Si	0		2							1		0		Si		Si		Si						0		Si
03242424	3242424	SEGUIMIENTO A LOS 12 MESES	7	Control	3	GUERRERO	27	40	6	5	11:25	8	9	Médico interno	Si	0	0	0	0	0	0	Si	0		3							1		0		Si		0		Si						0		Si
03242424	3242424	SEGUIMIENTO A LOS 4 MESES	7	Control	6	GUERRERO	22	40	4	3	11:05	8	9	Médico interno	0	0	0	Si	0	0	0	Si	Si	MIP				1				1		Si		Si		0		Si						0		Si
03242424	3242424	SEGUIMIENTO A LOS 4 MESES	7	Control	7	GUERRERO	18		1	0	16:00	8	9	Médico interno	0	0	0	Si	0	0	0	Si	Si	2 MIP 1 CAMILLERO				1				2	3	0		Si		0								0		Si
03242424	3242424	LINEA BASAL	7	Control	4	GUERRERO	22	38	1	0	13:46	8	9	Médico interno	0	0	0	Si	0	Si	0	Si	Si	MEDICO INTERNO DE PREGRADO				1		1		1	1	0		Si		0		Si						0	HASTA 18 MINUTOS DESPUES DEL PARTO SE LO ENSEÃ‘AN	Si
03242424	3242424	SEGUIMIENTO A LOS 8 MESES	7	Control	8	GUERRERO	29	39	2	1	12:35	8	9	Médico general	0	Si	0	0	0	0	0	Si	0			1						1		0		Si		0		Si						0		Si
03242424	3242424	SEGUIMIENTO A LOS 8 MESES	7	Control	7	GUERRERO	16	39	2	1	07:45	8	9	Médico general	Si	Si	0	0	0	0	0	Si	0		2	1						1		0		Si		0		Si						0		Si
03242424	3242424	SEGUIMIENTO A LOS 8 MESES	7	Control	4	GUERRERO	27	39	2	1	23:00	8	9	Gineco-obstetra	Si	0	0	Si	0	0	0	Si	0		2			1				1		0		Si		0		Si						0		Si
03242424	3242424	LINEA BASAL	7	Control	5	GUERRERO	21	36	2	0	03:25	8	9	Gineco-obstetra	0	0	0	Si	0	0	0	Si	Si	MEDICO INTERNO DE PREGRADO 2				1				1	2	0		0		0		Si						0		Si
03242424	3242424	SEGUIMIENTO A LOS 4 MESES	7	Control	2	GUERRERO	22	39	1	0	03:20	8	9	Gineco-obstetra	0	0	0	Si	0	0	0	Si	0					1				1		0		0		0		Si						0		Si
03242424	3242424	SEGUIMIENTO A LOS 8 MESES	7	Control	6	GUERRERO	22		3	2	18:50	8	9	Gineco-obstetra	Si	0	0	Si	0	0	0	Si	0		2							2		0		Si		0		Si						0		Si
03242424	3242424	SEGUIMIENTO A LOS 12 MESES	7	Control	9	GUERRERO	23	25	2	0	15:40	0	0	Gineco-obstetra	Si	0	0	Si	0	0	0	Si	0		4			1				1		0		0		0						Si		0		0
03242424	3242424	SEGUIMIENTO A LOS 8 MESES	7	Control	5	GUERRERO	23	39	3	1	14:30	8	9	Gineco-obstetra	Si	0	0	Si	0	0	0	0	0		1			1						0		Si		0		Si						0		Si
03242424	3242424	SEGUIMIENTO A LOS 4 MESES	7	Control	8	GUERRERO	15	39	1	0	17:35	8	9	Gineco-obstetra	0	0	0	Si	0	0	0	Si	Si	MIP				1				2	2	0		Si		0		Si						0		Si
03242424	3242424	LINEA BASAL	7	Control	3	GUERRERO	21	39	1	0	10:29	8	9	Gineco-obstetra	0	0	0	Si	0	0	0	Si	Si					1				1	2	0		0		0		Si						0		Si
03242424	3242424	SEGUIMIENTO A LOS 4 MESES	7	Control	3	GUERRERO	17	39	1	0	15:14	8	9	Gineco-obstetra	0	0	0	Si	0	0	0	Si	0					1				1		Si		Si		0		Si						0		Si
03242424	3242424	SEGUIMIENTO A LOS 8 MESES	7	Control	2	GUERRERO	20	39	2	1	19:00	8	9	Gineco-obstetra	Si	0	0	Si	0	0	0	Si	0		2			1				1		0		Si		0		Si						0		Si
03242424	3242424	LINEA BASAL	7	Control	2	GUERRERO	16	38	1	1	18:45	8	9	Medico Pasante	0	0	0	0	0	Si	0	Si	Si	MEDICO INTERNO DE PREGRADO						1		1	3	0		0		0		Si						Si	MEDIA HORA DESPUES EL NACIMIENTO SE LO LLEVAN	Si
03222222	3222222	SEGUIMIENTO A LOS 12 MESES	5	Control	4	GUERRERO	15	39	1	1	11:15	8	9		Si	0	0	Si	0	0	0	Si	0		2			1				2		0	11:17 OXITOCINA 10 MG EN SOL GLUCOSADA AL 5% 500ML	Si	MEDIANTE TRACCION Y CONTRACCION, AL MISMO TIEMPO SE DA MASAJE UTERINO REVISION DE PLACENTA PALCENTA	0		Si		0		0		0		Si	REVISION MANUAL CON GASAS UNA VEZ
02060606	2060606	SEGUIMIENTO A LOS 8 MESES	4	Control	5	CHIAPAS	23	39	3	2	01:50	8	9		0	0	0	0	0	0	0	0	0											0		Si		0		Si						0		Si
01010101	1010101	SEGUIMIENTO A LOS 12 MESES	11	Intervención	9	MEXICO	21	41	1	0	18:27	8	9		Si	0	Si	0	0	0	0	Si	Si	PASANTES	2		1					2	2	0		Si		Si		Si		0		0		0		Si
[truncated: 14 more columns]
